# Supplementary material for: Stimulus type shapes the topology of cellular functional networks in mouse visual cortex
Source: Nat Commun. 2024 Jul 9;15:5753. doi: 10.1038/s41467-024-49704-0 (PMC11233648; doi:10.1038/s41467-024-49704-0)
Supplement: Supplementary file 4 — Source Data [file 41467_2024_49704_MOESM4_ESM.xlsx]

## Sheet: Figure 1e
type	stimulus	session	density
negative	Drifting_gratings	719161530	0.00286058
negative	Drifting_gratings	750749662	0.00316197
negative	Drifting_gratings	754312389	0.00414797
negative	Drifting_gratings	755434585	0.0026738
negative	Drifting_gratings	756029989	0.00280656
negative	Drifting_gratings	791319847	0.00230004
negative	Drifting_gratings	797828357	0.00475941
negative	Flashes	719161530	0.00112918
negative	Flashes	750749662	0.000764994
negative	Flashes	754312389	0.00307698
negative	Flashes	755434585	0.00498821
negative	Flashes	756029989	0.00138979
negative	Flashes	791319847	0.00110689
negative	Flashes	797828357	0.00210948
negative	Natural_movies	719161530	0.00255947
negative	Natural_movies	750749662	0.00239698
negative	Natural_movies	754312389	0.00248198
negative	Natural_movies	755434585	0.00222816
negative	Natural_movies	756029989	0.00213191
negative	Natural_movies	791319847	0.0016819
negative	Natural_movies	797828357	0.00203975
negative	Natural_scenes	719161530	0.00361337
negative	Natural_scenes	750749662	0.00244798
negative	Natural_scenes	754312389	0.00326397
negative	Natural_scenes	755434585	0.00250129
negative	Natural_scenes	756029989	0.00245574
negative	Natural_scenes	791319847	0.00201254
negative	Natural_scenes	797828357	0.0027371
negative	Resting_state	719161530	0.00225836
negative	Resting_state	750749662	0.00203998
negative	Resting_state	754312389	0.00166599
negative	Resting_state	755434585	0.00304755
negative	Resting_state	756029989	0.0025367
negative	Resting_state	791319847	0.00184003
negative	Resting_state	797828357	0.00167364
negative	Static_gratings	719161530	0.00466727
negative	Static_gratings	750749662	0.00248198
negative	Static_gratings	754312389	0.00268598
negative	Static_gratings	755434585	0.00221379
negative	Static_gratings	756029989	0.00205095
negative	Static_gratings	791319847	0.00161003
negative	Static_gratings	797828357	0.002894
positive	Drifting_gratings	719161530	0.0155074
positive	Drifting_gratings	750749662	0.0218618
positive	Drifting_gratings	754312389	0.0345437
positive	Drifting_gratings	755434585	0.0340981
positive	Drifting_gratings	756029989	0.0150043
positive	Drifting_gratings	791319847	0.0219079
positive	Drifting_gratings	797828357	0.0507845
positive	Flashes	719161530	0.00203252
positive	Flashes	750749662	0.00108799
positive	Flashes	754312389	0.00382497
positive	Flashes	755434585	0.00799264
positive	Flashes	756029989	0.00205095
positive	Flashes	791319847	0.0016244
positive	Flashes	797828357	0.00331241
positive	Natural_movies	719161530	0.00730202
positive	Natural_movies	750749662	0.00535496
positive	Natural_movies	754312389	0.00802394
positive	Natural_movies	755434585	0.0084239
positive	Natural_movies	756029989	0.00573456
positive	Natural_movies	791319847	0.00711575
positive	Natural_movies	797828357	0.0106607
positive	Natural_scenes	719161530	0.00722674
positive	Natural_scenes	750749662	0.00615395
positive	Natural_scenes	754312389	0.0148239
positive	Natural_scenes	755434585	0.00928641
positive	Natural_scenes	756029989	0.00793394
positive	Natural_scenes	791319847	0.00759013
positive	Natural_scenes	797828357	0.0158821
positive	Resting_state	719161530	0.00376393
positive	Resting_state	750749662	0.00397797
positive	Resting_state	754312389	0.00367197
positive	Resting_state	755434585	0.00477258
positive	Resting_state	756029989	0.00361615
positive	Resting_state	791319847	0.00327756
positive	Resting_state	797828357	0.00465481
positive	Static_gratings	719161530	0.00828064
positive	Static_gratings	750749662	0.00911193
positive	Static_gratings	754312389	0.0273698
positive	Static_gratings	755434585	0.0170778
positive	Static_gratings	756029989	0.0107405
positive	Static_gratings	791319847	0.011989
positive	Static_gratings	797828357	0.0179742

## Sheet: Figure 1F
stimulus	session	density	within-area fraction	positive fraction	clustering coefficient
Drifting_gratings	719161530	0.018368	0.811475	0.844262	0.147205
Drifting_gratings	750749662	0.0250238	0.557065	0.873641	0.11053
Drifting_gratings	754312389	0.0386917	0.554482	0.892794	0.178742
Drifting_gratings	755434585	0.0367719	0.537138	0.927287	0.195274
Drifting_gratings	756029989	0.0178109	0.739394	0.842424	0.138007
Drifting_gratings	791319847	0.0242079	0.631829	0.904988	0.124172
Drifting_gratings	797828357	0.0555439	0.565913	0.914313	0.205252
Flashes	719161530	0.0031617	0.325882	0.634118	0
Flashes	750749662	0.00185299	0.328093	0.590771	0.00460271
Flashes	754312389	0.00690194	0.34373	0.561361	0.014109
Flashes	755434585	0.0129809	0.333595	0.615634	0.0411824
Flashes	756029989	0.00344074	0.227332	0.592995	0.00880386
Flashes	791319847	0.0027313	0.339352	0.599604	0.00854311
Flashes	797828357	0.0054219	0.381581	0.610234	0.0188234
Natural_movies	719161530	0.00986149	0.8775	0.739405	0.104419
Natural_movies	750749662	0.00775194	0.785241	0.693365	0.0964317
Natural_movies	754312389	0.0105059	0.776373	0.76481	0.0979483
Natural_movies	755434585	0.0106521	0.752807	0.790753	0.107736
Natural_movies	756029989	0.00786647	0.852273	0.730181	0.107181
Natural_movies	791319847	0.00879765	0.808465	0.808298	0.0968008
Natural_movies	797828357	0.0127005	0.816508	0.838219	0.127718
Natural_scenes	719161530	0.0108401	1	0.666667	0.0951648
Natural_scenes	750749662	0.00860193	0.901186	0.715415	0.115221
Natural_scenes	754312389	0.0180879	0.795113	0.819549	0.161634
Natural_scenes	755434585	0.0117877	0.895122	0.787805	0.183936
Natural_scenes	756029989	0.0103897	0.94026	0.763636	0.164216
Natural_scenes	791319847	0.00960267	0.913174	0.790419	0.12829
Natural_scenes	797828357	0.0186192	0.874532	0.852996	0.186056
Resting_state	719161530	0.00602228	0.625	0.625	0.0356245
Resting_state	750749662	0.00601795	0.412429	0.661017	0.0102805
Resting_state	754312389	0.00533796	0.509554	0.687898	0.0151948
Resting_state	755434585	0.00782014	0.382353	0.610294	0.0276304
Resting_state	756029989	0.00615285	0.45614	0.587719	0.0388435
Resting_state	791319847	0.00511759	0.522472	0.640449	0.0382495
Resting_state	797828357	0.00632845	0.61157	0.735537	0.0488846
Static_gratings	719161530	0.0129479	0.930233	0.639535	0.0937399
Static_gratings	750749662	0.0115939	0.824047	0.785924	0.121375
Static_gratings	754312389	0.0300558	0.631222	0.910633	0.177347
Static_gratings	755434585	0.0192916	0.690015	0.885246	0.18551
Static_gratings	756029989	0.0127915	0.867089	0.839662	0.164496
Static_gratings	791319847	0.013599	0.809725	0.881607	0.140646
Static_gratings	797828357	0.0208682	0.822891	0.86132	0.178534

## Sheet: Figure 1G
Drifting_gratings					Static_gratings				Natural_scenes				Natural_movies
signal correlation	type				signal correlation	type			signal correlation	type			signal correlation	type
0.208871	positive				0.083943	positive			0.269332	positive			0.114822	positive
0.208871	positive				0.083943	positive			0.269332	positive			0.114822	positive
0.101472	positive				0.0501582	positive			0.190221	positive			0.147528	positive
0.101472	positive				0.0501582	positive			0.190221	positive			0.147528	positive
0.612053	positive				0.311477	positive			0.478309	positive			0.276308	positive
0.612053	positive				0.186947	positive			0.0527786	positive			0.276308	positive
-0.135519	positive				0.637274	positive			0.672232	positive			0.105874	positive
0.54373	positive				0.637274	positive			0.672232	positive			0.398517	positive
0.54373	positive				0.0563189	positive			0.143917	positive			0.398517	positive
0.115399	positive				0.0563189	positive			0.143917	positive			0.0707151	positive
0.115399	positive				0.133511	positive			0.0426378	positive			0.0707151	positive
-0.0596009	positive				0.103961	positive			0.167108	positive			0.0750886	positive
0.139443	positive				0.103961	positive			0.167108	positive			0.184681	positive
0.139443	positive				0.12804	positive			0.275749	positive			0.00173333	positive
0.0731224	positive				0.182051	positive			0.784864	positive			-0.0248394	positive
-0.30334	positive				0.0697151	positive			0.633226	positive			-0.0236291	positive
0.247219	positive				-0.0270813	positive			0.519847	positive			0.000712206	positive
0.180764	positive				-0.215755	positive			0.124918	positive			-0.0403218	positive
0.0664638	positive				-0.147728	positive			0.257789	positive			0.132223	positive
-0.0961083	positive				-0.0768685	positive			0.444776	positive			0.154052	positive
0.476121	positive				0.22197	positive			0.471717	positive			0.192007	positive
-0.267176	positive				0.545099	positive			0.277557	positive			-0.0277099	positive
0.129629	positive				0.210609	positive			0.338886	positive			0.249718	positive
-0.0927649	positive				-0.204957	positive			0.269934	positive			0.191744	positive
0.339034	positive				0.46657	positive			0.149333	positive			0.230444	positive
-0.014501	positive				-0.104751	positive			0.449103	positive			-0.0142022	positive
0.73283	positive				-0.0497567	positive			0.232273	positive			0.0274537	positive
-0.0771397	positive				-0.265232	positive			-0.187927	positive			0.0508167	positive
0.425425	positive				-0.324779	positive			0.118561	positive			0.111357	positive
0.266654	positive				0.330543	positive			0.329571	positive			0.111357	positive
0.529676	positive				0.311176	positive			0.329571	positive			0.338103	positive
0.331465	positive				0.311176	positive			0.516942	positive			0.268171	positive
0.450774	positive				0.336982	positive			0.516942	positive			-0.167426	positive
0.258093	positive				0.336982	positive			0.741892	positive			-0.108979	positive
0.393339	positive				0.221419	positive			0.651072	positive			0.167709	positive
-0.178273	positive				0.199282	positive			0.21324	positive			0.462004	positive
-0.145172	positive				0.232572	positive			0.073997	positive			0.346089	positive
0.603475	positive				-0.0148899	positive			0.0868678	positive			0.196591	positive
0.235733	positive				0.00680763	positive			-0.216746	positive			0.187934	positive
0.263656	positive				0.0753826	positive			0.491407	positive			0.193205	positive
0.185668	positive				0.463574	positive			0.286675	positive			0.114607	positive
0.469661	positive				0.463574	positive			0.0102099	positive			0.114822	positive
-0.327345	positive				0.361579	positive			0.450233	positive			0.114822	positive
-0.502657	positive				0.409739	positive			0.450233	positive			0.147528	positive
-0.269748	positive				0.202515	positive			-0.0981709	positive			0.147528	positive
0.107402	positive				0.294324	positive			0.264525	positive			0.276308	positive
0.107402	positive				0.0823981	positive			0.462292	positive			0.276308	positive
0.0276445	positive				0.332986	positive			0.363211	positive			0.105874	positive
0.166259	positive				0.332986	positive			-0.0385734	positive			0.398517	positive
0.166259	positive				0.307207	positive			0.142712	positive			0.398517	positive
-0.265503	positive				0.307207	positive			0.468312	positive			0.0707151	positive
0.302719	positive				0.37822	positive			0.0889008	positive			0.0707151	positive
0.237825	positive				0.37822	positive			0.111243	positive			0.142943	positive
-0.0929699	positive				0.21492	positive			-0.13797	positive			0.0750886	positive
0.123306	positive				0.474414	positive			-0.197355	positive			0.00855138	positive
0.123306	positive				0.261607	positive			0.64706	positive			0.184681	positive
0.266882	positive				0.381885	positive			0.721131	positive			0.184681	positive
0.278309	positive				0.379319	positive			0.639235	positive			0.223583	positive
0.179119	positive				0.117959	positive			0.0408625	positive			0.0470714	positive
0.320528	positive				0.264703	positive			0.617762	positive			0.167321	positive
-0.193656	positive				0.488183	positive			0.707174	positive			0.256413	positive
0.798646	positive				0.664272	positive			0.558945	positive			0.30416	positive
0.798646	positive				0.234253	positive			0.257477	positive			-0.391392	positive
0.796999	positive				0.370642	positive			0.00900907	positive			0.132223	positive
0.796999	positive				0.543418	positive			0.105203	positive			0.132223	positive
0.741389	positive				-0.0170422	positive			0.45938	positive			0.154052	positive
0.298216	positive				0.76744	positive			0.62024	positive			0.154052	positive
0.242944	positive				0.742248	positive			0.172082	positive			0.192007	positive
0.0953721	positive				-0.196966	positive			0.172082	positive			0.249718	positive
-0.139434	positive				0.436291	positive			0.290642	positive			-0.0142022	positive
0.475156	positive				0.378065	positive			0.112046	positive			0.00503726	positive
0.0333252	positive				0.194712	positive			0.25152	positive			0.0274537	positive
0.170623	positive				0.556097	positive			0.657183	positive			0.0508167	positive
0.53768	positive				0.807265	positive			0.657183	positive			0.0508167	positive
0.122144	positive				0.731085	positive			0.565523	positive			0.111357	positive
0.122144	positive				0.289722	positive			0.540958	positive			0.111357	positive
0.222377	positive				0.421302	positive			0.645432	positive			0.338103	positive
0.596781	positive				0.441038	positive			0.353431	positive			0.338103	positive
0.596781	positive				0.180741	positive			0.346576	positive			0.268171	positive
0.274153	positive				0.0590423	positive			0.229328	positive			0.21253	positive
0.402667	positive				0.429299	positive			0.288858	positive			-0.0765712	positive
0.221279	positive				0.262902	positive			0.279406	positive			-0.184268	positive
0.05025	positive				0.00748754	positive			0.430512	positive			-0.167426	positive
0.190336	positive				0.504409	positive			0.144555	positive			-0.264634	positive
-0.366223	positive				0.484979	positive			0.54663	positive			-0.106632	positive
0.0916582	positive				0.709796	positive			0.746252	positive			-0.187324	positive
0.484413	positive				0.564173	positive			0.19064	positive			0.339598	positive
0.513462	positive				0.151731	positive			0.497931	positive			0.295216	positive
0.401603	positive				0.151731	positive			0.346802	positive			0.050139	positive
0.478611	positive				-0.206678	positive			0.362222	positive			0.167709	positive
-0.0352917	positive				0.832236	positive			0.0614153	positive			0.201141	positive
-0.0841069	positive				0.728182	positive			0.380091	positive			0.462004	positive
0.326467	positive				0.649712	positive			0.212549	positive			0.346089	positive
0.326467	positive				0.595	positive			0.308817	positive			0.346089	positive
0.270904	positive				0.595	positive			0.664126	positive			0.445893	positive
0.270904	positive				0.79041	positive			0.664126	positive			0.193205	positive
0.282529	positive				0.79041	positive			0.269879	positive			0.204879	positive
0.649267	positive				-0.0267627	positive			0.175475	positive			0.0283337	positive
0.649267	positive				0.610854	positive			-0.00891223	positive			0.0931428	positive
0.486902	positive				0.138392	positive			0.340134	positive			0.176488	positive
0.232719	positive				0.466532	positive			0.132291	positive			0.0315745	positive
0.396697	positive				-0.0568342	positive			0.365285	positive			0.00154516	positive
0.721016	positive				0.337752	positive			0.260543	positive			0.0920959	positive
-0.0938064	positive				0.0628776	positive			0.594028	positive			0.337484	positive
0.487763	positive				-0.135981	positive			0.594028	positive			0.342162	positive
0.764115	positive				0.440074	positive			0.329956	positive			0.207796	positive
0.6565	positive				0.506427	positive			0.627648	positive			0.3929	positive
0.840825	positive				0.451316	positive			0.285109	positive			0.463657	positive
0.785823	positive				0.29051	positive			0.285109	positive			0.27633	positive
0.251701	positive				0.0927957	positive			0.626779	positive			0.364135	positive
0.0993358	positive				0.195551	positive			0.535318	positive			0.249372	positive
-0.0995913	positive				0.228042	positive			-0.14971	positive			0.273343	positive
0.623759	positive				0.307551	positive			-0.327055	positive			-0.0437005	positive
0.358719	positive				0.0145266	positive			0.330777	positive			0.215294	positive
-0.108369	positive				0.253371	positive			-0.177422	positive			0.0971012	positive
0.193041	positive				0.280062	positive			-0.221028	positive			0.539857	positive
0.127069	positive				-0.076197	positive			0.503435	positive			0.141301	positive
0.458491	positive				-0.137914	positive			0.116229	positive			0.616499	positive
0.618664	positive				-0.21373	positive			0.41499	positive			0.597409	positive
-0.161633	positive				0.248897	positive			0.48062	positive			0.465751	positive
-0.047643	positive				-0.127851	positive			0.216838	positive			0.160361	positive
-0.047643	positive				0.339787	positive			0.117932	positive			-0.0598113	positive
-0.0748825	positive				0.290216	positive			-0.0186013	positive			0.0593794	positive
0.0772891	positive				0.20661	positive			0.12403	positive			0.12029	positive
0.393983	positive				0.052366	positive			0.12403	positive			0.199504	positive
-0.143867	positive				0.336527	positive			0.565569	positive			-0.0680581	positive
0.235964	positive				0.367549	positive			0.576713	positive			0.0654546	positive
0.180308	positive				0.648803	positive			0.5662	positive			0.145056	positive
0.229355	positive				0.20699	positive			0.767757	positive			0.135748	positive
-0.257642	positive				0.20699	positive			0.767757	positive			0.301075	positive
-0.0904536	positive				0.296212	positive			0.473553	positive			0.374754	positive
-0.359708	positive				0.340793	positive			0.571842	positive			0.13533	positive
0.309344	positive				0.340616	positive			0.273675	positive			0.283635	positive
-0.0297684	positive				0.340616	positive			0.292503	positive			0.283635	positive
-0.487992	positive				0.314394	positive			0.578815	positive			0.011728	positive
0.261884	positive				0.311471	positive			0.61049	positive			-0.0478232	positive
0.137508	positive				0.311471	positive			0.679113	positive			0.0755876	positive
0.340084	positive				0.0532117	positive			0.679113	positive			0.145261	positive
0.530336	positive				0.714376	positive			0.536315	positive			0.129907	positive
0.30788	positive				-0.519506	positive			0.574377	positive			0.129907	positive
0.0350333	positive				-0.0340801	positive			0.274863	positive			0.0513309	positive
0.294013	positive				-0.24513	positive			0.305264	positive			0.0685462	positive
-0.0495923	positive				-0.310889	positive			0.455691	positive			0.166843	positive
0.108149	positive				-0.311321	positive			0.459148	positive			0.337808	positive
0.332718	positive				0.397929	positive			0.707159	positive			0.115949	positive
-0.0727839	positive				-0.0561952	positive			0.707159	positive			0.124789	positive
0.0450965	positive				-0.177699	positive			0.62821	positive			0.343228	positive
0.314125	positive				0.216408	positive			0.360835	positive			-0.0335925	positive
-0.369608	positive				-0.294598	positive			0.629341	positive			0.230393	positive
0.0264875	positive				-0.291822	positive			0.338554	positive			0.153564	positive
0.0591295	positive				0.148401	positive			0.65069	positive			0.0488493	positive
-0.380304	positive				0.196044	positive			0.375408	positive			0.216147	positive
-0.349827	positive				0.150213	positive			0.291376	positive			0.301917	positive
0.277444	positive				-0.00813019	positive			0.320451	positive			0.128059	positive
0.418863	positive				-0.235707	positive			0.228845	positive			0.307545	positive
0.186739	positive				-0.0988384	positive			0.284842	positive			0.593106	positive
0.0208912	positive				0.511712	positive			0.327244	positive			0.593106	positive
-0.152034	positive				0.518199	positive			0.530314	positive			0.241531	positive
-0.021517	positive				-0.0262764	positive			0.462662	positive			0.230185	positive
-0.553161	positive				0.0485959	positive			0.462662	positive			0.387666	positive
0.573817	positive				-0.245821	positive			0.614297	positive			0.127843	positive
-0.10009	positive				-0.245821	positive			0.406445	positive			0.321103	positive
-0.0305246	positive				0.171298	positive			0.400382	positive			0.258566	positive
-0.278047	positive				0.258769	positive			0.318704	positive			0.290687	positive
0.105539	positive				0.212799	positive			0.606068	positive			0.249912	positive
-0.101709	positive				-0.0635751	positive			0.606068	positive			-0.0260484	positive
-0.180681	positive				-0.0635751	positive			-0.011996	positive			0.274833	positive
-0.584884	positive				-0.0374856	positive			0.0621313	positive			0.226116	positive
0.594605	positive				-0.0396989	positive			0.136831	positive			0.258758	positive
0.167758	positive				-0.0396989	positive			0.136831	positive			0.121979	positive
0.176853	positive				0.608192	positive			0.647929	positive			0.023019	positive
-0.438323	positive				0.505202	positive			0.647929	positive			0.0353718	positive
0.334027	positive				0.218399	positive			-0.0819039	positive			0.543566	positive
-0.719733	positive				0.77413	positive			-0.0819039	positive			-0.0424658	positive
0.119069	positive				0.77413	positive			0.583467	positive			0.0154417	positive
0.211161	positive				0.0460687	positive			0.347887	positive			-0.0171603	positive
0.185783	positive				-0.0320991	positive			0.347887	positive			0.350107	positive
-0.133388	positive				0.0900789	positive			0.00813037	positive			0.170284	positive
0.0986471	positive				0.0611081	positive			-0.116866	positive			0.468676	positive
0.417548	positive				-0.111458	positive			0.166065	positive			0.0855036	positive
0.441765	positive				0.310256	positive			0.166065	positive			0.312318	positive
0.323546	positive				-0.0831921	positive			0.50403	positive			0.219759	positive
0.173466	positive				-0.0831921	positive			0.637152	positive			0.0703721	positive
-0.108184	positive				0.0099637	positive			0.451299	positive			0.00506794	positive
0.0501705	positive				0.436471	positive			0.172465	positive			-0.0225118	positive
0.3023	positive				0.445305	positive			0.545013	positive			-0.0532141	positive
0.586244	positive				0.299536	positive			0.719064	positive			-0.0151614	positive
-0.391021	positive				0.0814784	positive			0.581945	positive			0.459914	positive
0.445101	positive				0.0814784	positive			0.655653	positive			0.109574	positive
0.550498	positive				0.257197	positive			0.655653	positive			0.329644	positive
-0.0921793	positive				0.162877	positive			0.163695	positive			0.430733	positive
0.0613475	positive				0.162877	positive			0.528159	positive			0.0176936	positive
0.0506405	positive				-0.217383	positive			0.12983	positive			0.499771	positive
0.333051	positive				-0.0872636	positive			-0.215271	positive			0.419801	positive
0.333051	positive				0.349474	positive			0.703796	positive			0.446571	positive
0.106092	positive				0.389535	positive			0.331737	positive			0.375036	positive
-0.0491909	positive				-0.0410362	positive			0.508563	positive			0.218677	positive
0.20036	positive				0.353315	positive			0.599497	positive			0.52605	positive
-0.229871	positive				-0.191162	positive			0.294647	positive			0.52605	positive
-0.486784	positive				0.146444	positive			0.598595	positive			0.067466	positive
-0.0485868	positive				-0.240637	positive			0.813907	positive			0.0734076	positive
0.354955	positive				0.184797	positive			0.813907	positive			0.428081	positive
0.0499629	positive				0.428865	positive			0.471142	positive			0.428081	positive
0.0548729	positive				-0.0306758	positive			0.610543	positive			0.350242	positive
0.597167	positive				0.299158	positive			0.0647415	positive			0.354398	positive
-0.174914	positive				-0.11135	positive			0.548182	positive			0.193363	positive
0.21865	positive				0.264989	positive			-0.0274661	positive			0.176488	positive
0.0782572	positive				0.291151	positive			0.13552	positive			-0.140546	positive
-0.0120713	positive				0.191646	positive			0.625087	positive			0.237338	positive
0.584143	positive				0.109363	positive			0.344898	positive			0.135238	positive
0.535586	positive				-0.244116	positive			0.036826	positive			-0.0717423	positive
0.297793	positive				0.550829	positive			0.541742	positive			0.0315745	positive
0.297793	positive				0.258128	positive			0.671724	positive			0.146851	positive
0.0168475	positive				0.300322	positive			0.128387	positive			0.363054	positive
0.0168475	positive				-0.340165	positive			0.686701	positive			0.380474	positive
0.322337	positive				-0.0319074	positive			0.380897	positive			0.00148011	positive
0.0044391	positive				0.138593	positive			0.637273	positive			0.0170626	positive
-0.206528	positive				0.397103	positive			0.637273	positive			0.108751	positive
0.206409	positive				-0.221557	positive			0.614132	positive			0.0628103	positive
0.264593	positive				0.702409	positive			0.614132	positive			-0.0169199	positive
0.440802	positive				0.485078	positive			-0.190884	positive			0.0223206	positive
0.501757	positive				0.485078	positive			-0.101315	positive			-0.0513031	positive
0.152843	positive				-0.114891	positive			0.326164	positive			0.0800903	positive
0.152843	positive				0.00742778	positive			0.598171	positive			0.137388	positive
0.551902	positive				0.00742778	positive			0.0418135	positive			0.420946	positive
0.0850615	positive				0.370482	positive			0.117267	positive			0.183039	positive
0.319126	positive				0.370482	positive			0.393273	positive			0.226886	positive
0.0158357	positive				0.25075	positive			0.740973	positive			0.337484	positive
0.553439	positive				0.25075	positive			0.521855	positive			0.342162	positive
-0.243873	positive				0.0296336	positive			0.2596	positive			0.293746	positive
-0.0927732	positive				-0.0323295	positive			0.175293	positive			0.207796	positive
-0.0805219	positive				-0.052956	positive			0.514166	positive			0.3929	positive
-0.318955	positive				0.15723	positive			0.514166	positive			0.463657	positive
0.339998	positive				0.15723	positive			-0.135497	positive			0.558176	positive
0.0366681	positive				-0.222938	positive			0.149102	positive			0.558176	positive
0.506275	positive				-0.222938	positive			0.234699	positive			0.337249	positive
-0.0965771	positive				0.48392	positive			0.0445863	positive			0.0768449	positive
-0.0962617	positive				0.48392	positive			0.611108	positive			0.0809917	positive
-0.0515047	positive				0.672718	positive			0.611108	positive			-0.0114454	positive
0.369991	positive				-0.303759	positive			0.265485	positive			0.0110827	positive
0.315339	positive				-0.0710154	positive			0.268181	positive			0.0141565	positive
-0.212171	positive				0.53949	positive			0.0436442	positive			0.0620504	positive
0.412804	positive				0.157984	positive			0.287576	positive			0.232832	positive
0.235729	positive				0.157984	positive			0.473037	positive			0.301099	positive
0.0460189	positive				0.523952	positive			0.154534	positive			0.263658	positive
-0.609126	positive				0.0526505	positive			0.555518	positive			0.410645	positive
0.0872586	positive				-0.295363	positive			0.175753	positive			0.417448	positive
0.236582	positive				0.601243	positive			0.246883	positive			0.248064	positive
0.287497	positive				0.084606	positive			-0.0820757	positive			0.158285	positive
0.375886	positive				0.379807	positive			0.244437	positive			0.495157	positive
0.484815	positive				0.324079	positive			0.311368	positive			0.0395089	positive
0.4002	positive				0.608854	positive			0.326682	positive			0.249372	positive
-0.189821	positive				0.494839	positive			0.454636	positive			0.249372	positive
-0.189821	positive				0.0874186	positive			0.454636	positive			0.273343	positive
-0.0510879	positive				-0.161106	positive			0.34779	positive			0.215294	positive
-0.265066	positive				0.343742	positive			0.375093	positive			0.539857	positive
0.41116	positive				0.649353	positive			0.468791	positive			0.456025	positive
-0.320154	positive				0.200852	positive			0.340083	positive			0.616499	positive
0.199003	positive				0.44721	positive			0.187671	positive			0.597409	positive
-0.0166872	positive				0.350454	positive			0.317537	positive			0.366515	positive
0.115901	positive				0.553154	positive			0.317537	positive			0.531723	positive
-0.101083	positive				0.122109	positive			0.35799	positive			-0.00998764	positive
0.472963	positive				0.271584	positive			0.35799	positive			0.465751	positive
0.0514233	positive				0.246073	positive			0.266908	positive			0.415943	positive
-0.342202	positive				0.495007	positive			0.24995	positive			0.311842	positive
-0.273123	positive				0.523721	positive			0.301383	positive			0.160361	positive
0.540435	positive				0.307899	positive			0.327612	positive			0.112745	positive
0.414416	positive				0.648657	positive			0.201472	positive			-0.00836633	positive
0.0716692	positive				0.845597	positive			0.577135	positive			-0.0290369	positive
0.220655	positive				-0.201392	positive			-0.0108007	positive			0.145056	positive
0.279622	positive				0.387539	positive			0.501389	positive			0.135748	positive
0.351865	positive				-0.403285	positive			0.244019	positive			0.16684	positive
0.465614	positive				0.704664	positive			0.244019	positive			0.0335461	positive
0.465614	positive				0.78251	positive			0.0799536	positive			0.301075	positive
0.425949	positive				-0.361523	positive			0.0566851	positive			0.374754	positive
-0.055007	positive				0.756976	positive			0.0518848	positive			0.145115	positive
0.0458962	positive				0.493612	positive			0.201949	positive			0.211896	positive
0.0822909	positive				0.388505	positive			0.493338	positive			0.0506235	positive
0.478181	positive				0.866624	positive			0.297403	positive			0.242048	positive
0.128111	positive				-0.373028	positive			0.137665	positive			0.281869	positive
0.524011	positive				-0.373028	positive			0.148597	positive			0.0853456	positive
-0.0630304	positive				0.619998	positive			0.60582	positive			0.0205188	positive
0.186633	positive				0.365983	positive			0.417357	positive			0.283635	positive
0.214601	positive				0.745596	positive			0.270453	positive			0.283635	positive
-0.00587769	positive				0.0109897	positive			0.3371	positive			0.166431	positive
0.395683	positive				-0.477212	positive			0.0894569	positive			-0.0478232	positive
0.568061	positive				-0.0897337	positive			-0.061209	positive			0.289736	positive
0.568061	positive				-0.331934	positive			0.136907	positive			0.0578876	positive
0.219003	positive				-0.184111	positive			0.204415	positive			-0.0655849	positive
0.0347084	positive				0.103732	positive			0.0101092	positive			0.231292	positive
0.17316	positive				0.103732	positive			0.0101092	positive			0.129907	positive
0.0475524	positive				-0.0798819	positive			-0.0116315	positive			0.0252293	positive
-0.231189	positive				0.630572	positive			0.0347674	positive			0.205417	positive
-0.231189	positive				-0.107638	positive			-0.225129	positive			0.166843	positive
0.644521	positive				0.483672	positive			-0.196387	positive			-0.0099018	positive
0.0669726	positive				-0.407611	positive			0.235687	positive			0.337808	positive
-0.303213	positive				-0.257352	positive			0.0933953	positive			0.337808	positive
-0.231752	positive				0.251042	positive			0.0738038	positive			0.115949	positive
0.108008	positive				0.00343801	positive			-0.184023	positive			0.331736	positive
0.0917988	positive				0.308144	positive			0.286105	positive			0.107436	positive
0.27146	positive				0.435667	positive			0.195592	positive			0.124789	positive
0.355844	positive				0.435667	positive			-0.0631952	positive			0.343228	positive
-0.142056	positive				0.78347	positive			-0.0468761	positive			0.130597	positive
0.0326514	positive				0.78347	positive			-0.0601103	positive			0.259749	positive
-0.226821	positive				-0.406002	positive			0.243029	positive			0.230393	positive
-0.0681716	positive				-0.0250503	positive			0.323546	positive			0.073094	positive
0.394083	positive				-0.41472	positive			0.232372	positive			0.0362721	positive
-0.103347	positive				-0.180789	positive			0.266998	positive			-0.0094721	positive
0.31072	positive				0.168162	positive			0.345982	positive			0.0766497	positive
-0.0965042	positive				0.208766	positive			0.104844	positive			0.0234165	positive
0.599506	positive				0.183528	positive			0.420039	positive			0.0194294	positive
0.808247	positive				0.37552	positive			0.513288	positive			0.126275	positive
0.740164	positive				-0.439118	positive			0.460403	positive			0.0559395	positive
0.662723	positive				0.108469	positive			0.448417	positive			0.216147	positive
0.424485	positive				0.150383	positive			0.386618	positive			0.0651867	positive
0.435916	positive				0.170943	positive			0.197357	positive			0.0788784	positive
0.435916	positive				0.235493	positive			0.45973	positive			0.214807	positive
0.00327729	positive				-0.159832	positive			0.139574	positive			0.192979	positive
0.35742	positive				0.547438	positive			0.260311	positive			0.192979	positive
0.35742	positive				0.547438	positive			0.611704	positive			0.123566	positive
0.578923	positive				0.605273	positive			0.319603	positive			0.265331	positive
0.169342	positive				0.623072	positive			0.114762	positive			0.191469	positive
0.423671	positive				0.623072	positive			0.169087	positive			0.223068	positive
0.159765	positive				0.0389325	positive			0.166388	positive			0.238386	positive
0.335049	positive				0.0468015	positive			0.063029	positive			0.278026	positive
0.211951	positive				0.456473	positive			0.0610041	positive			0.307545	positive
0.343163	positive				0.456473	positive			0.176373	positive			0.593106	positive
-0.19187	positive				-0.159193	positive			0.345358	positive			0.593106	positive
-0.0790505	positive				0.092517	positive			0.211192	positive			0.241531	positive
0.134868	positive				-0.00217244	positive			0.0642952	positive			0.230185	positive
0.0179904	positive				0.314732	positive			0.217103	positive			0.127843	positive
-0.105025	positive				0.128227	positive			0.145474	positive			0.321103	positive
-0.663376	positive				0.1593	positive			0.246826	positive			0.320993	positive
0.316474	positive				0.358487	positive			-0.04556	positive			0.121788	positive
-0.226294	positive				0.552431	positive			0.187634	positive			0.105615	positive
0.788123	positive				0.545342	positive			0.236192	positive			0.16475	positive
-0.362482	positive				0.568054	positive			0.138863	positive			0.249465	positive
-0.0721258	positive				0.568145	positive			0.509115	positive			0.0454978	positive
-0.0604431	positive				0.164548	positive			0.6227	positive			0.276634	positive
-0.620117	positive				0.211116	positive			0.124721	positive			0.258566	positive
0.388446	positive				0.548571	positive			0.0434856	positive			0.290687	positive
-0.230453	positive				0.301856	positive			0.133896	positive			0.290687	positive
-0.00763551	positive				-0.228381	positive			0.228236	positive			0.249912	positive
-0.195992	positive				-0.228381	positive			0.168093	positive			0.158407	positive
0.015532	positive				-0.0302089	positive			0.223447	positive			0.299559	positive
0.015532	positive				0.057291	positive			0.241238	positive			0.33558	positive
0.423411	positive				0.057291	positive			0.0638648	positive			0.191321	positive
0.00710272	positive				0.0625627	positive			0.395968	positive			0.226116	positive
0.239375	positive				0.612087	positive			0.354831	positive			0.121979	positive
-0.110423	positive				0.489697	positive			0.518507	positive			0.0951021	positive
0.145264	positive				0.0665191	positive			0.403094	positive			0.119464	positive
0.366413	positive				0.382143	positive			0.502857	positive			0.023019	positive
-0.544881	positive				0.504592	positive			0.162734	positive			0.0353718	positive
0.295888	positive				0.504592	positive			0.276795	positive			0.543566	positive
0.295888	positive				-0.288163	positive			0.407115	positive			0.138318	positive
0.382509	positive				0.583544	positive			0.544774	positive			-0.0909843	positive
0.256008	positive				0.0228204	positive			0.506522	positive			-0.0342061	positive
0.709186	positive				0.409449	positive			0.27422	positive			0.350107	positive
0.0464557	positive				-0.176533	positive			0.25589	positive			0.350107	positive
0.44563	positive				0.465178	positive			0.283273	positive			0.0522399	positive
-0.0478176	positive				0.266687	positive			0.510467	positive			0.170284	positive
-0.204616	positive				0.585267	positive			0.510467	positive			0.468676	positive
-0.323101	positive				0.315132	positive			0.146663	positive			0.468676	positive
0.330846	positive				0.229234	positive			0.146663	positive			0.0855036	positive
0.394623	positive				0.332976	positive			0.510088	positive			0.0176441	positive
-0.369515	positive				0.176776	positive			0.378317	positive			0.219759	positive
0.0287513	positive				0.500673	positive			0.257587	positive			0.115152	positive
0.143726	positive				0.523979	positive			0.236199	positive			0.0703721	positive
0.143726	positive				0.450536	positive			0.213333	positive			0.00506794	positive
0.263915	positive				0.450536	positive			-0.0088386	positive			-0.0357875	positive
0.0798676	positive				0.61421	positive			0.271555	positive			0.0734854	positive
0.325265	positive				0.61421	positive			0.152115	positive			-0.0225118	positive
0.325265	positive				0.577848	positive			0.277636	positive			-0.0151614	positive
0.244334	positive				0.407924	positive			-0.00435918	positive			0.459914	positive
-0.0747436	positive				0.551363	positive			0.587979	positive			0.109574	positive
-0.0127599	positive				0.530069	positive			0.403863	positive			0.372031	positive
0.400445	positive				0.621584	positive			0.482859	positive			0.329644	positive
0.439075	positive				0.621584	positive			0.482859	positive			0.430733	positive
0.0401243	positive				0.537135	positive			0.472618	positive			0.527631	positive
-0.367274	positive				0.640838	positive			0.0267543	positive			0.527631	positive
0.312356	positive				0.640838	positive			0.262101	positive			0.458653	positive
0.312356	positive				-0.253477	positive			0.523062	positive			0.499771	positive
0.412734	positive				0.470154	positive			0.324213	positive			0.0752527	positive
-0.140583	positive				0.615345	positive			0.18336	positive			0.36485	positive
-0.502434	positive				0.0765213	positive			0.54411	positive			-0.00520508	positive
-0.278039	positive				0.574604	positive			0.66592	positive			0.419801	positive
-0.380307	positive				0.413877	positive			0.662596	positive			0.136334	positive
-0.380307	positive				0.413877	positive			0.191128	positive			0.446571	positive
-0.312352	positive				0.383931	positive			0.337403	positive			0.0119514	positive
-0.435751	positive				0.544369	positive			0.35803	positive			0.0933251	positive
-0.258168	positive				0.132454	positive			0.203767	positive			0.23401	positive
-0.258168	positive				0.0990165	positive			0.300054	positive			0.458096	positive
-0.123287	positive				0.508761	positive			0.414218	positive			0.0876537	positive
-0.70538	positive				-0.217259	positive			0.138802	positive			0.375036	positive
-0.169845	positive				0.413703	positive			0.479867	positive			0.52605	positive
-0.47214	positive				0.327952	positive			0.148353	positive			0.52605	positive
0.00780433	positive				0.22258	positive			0.171809	positive			-0.109932	positive
0.405654	positive				-0.34063	positive			0.239154	positive			-0.0718776	positive
-0.210218	positive				0.342113	positive			0.284338	positive			0.067466	positive
0.0761786	positive				0.173555	positive			0.509028	positive			0.120384	positive
0.680515	positive				0.424669	positive			0.629309	positive			0.0734076	positive
0.275324	positive				0.281826	positive			0.214162	positive			-0.0400158	positive
-0.0488191	positive				0.172899	positive			0.191769	positive			0.0788073	positive
-0.709072	positive				0.429564	positive			0.577997	positive			0.0488346	positive
0.323464	positive				0.429564	positive			0.16796	positive			0.0921487	positive
0.477284	positive				0.131496	positive			0.0311794	positive			0.0584089	positive
0.477284	positive				0.131496	positive			0.297614	positive			0.095425	positive
0.0161592	positive				0.357539	positive			0.20434	positive			0.428081	positive
0.171222	positive				-0.193479	positive			0.0586326	positive			0.428081	positive
0.171222	positive				0.3216	positive			0.177572	positive			0.350242	positive
0.5793	positive				0.506812	positive			0.256321	positive			0.354398	positive
0.5793	positive				0.173323	positive			0.319245	positive			0.354398	positive
0.147368	positive				0.00106932	positive			-0.0194367	positive			-0.0152109	positive
0.131933	positive				0.102918	positive			0.128727	positive			0.120662	positive
-0.360504	positive				0.102918	positive			0.128727	positive			0.230973	positive
-0.687261	positive				-0.118377	positive			-0.0781872	positive			0.0703805	positive
-0.0366279	positive				0.297989	positive			0.422574	positive			0.149903	positive
0.0466162	positive				0.459023	positive			0.266219	positive			0.407497	positive
-0.0422494	positive				0.380517	positive			0.236525	positive			0.407497	positive
0.807775	positive				0.264075	positive			0.232262	positive			0.164004	positive
0.563554	positive				0.00685774	positive			0.483101	positive			0.363087	positive
0.825028	positive				0.630861	positive			0.413148	positive			0.210488	positive
0.825028	positive				-0.424593	positive			0.413148	positive			0.0773603	positive
0.465476	positive				0.119821	positive			0.490475	positive			-0.00305679	positive
0.465476	positive				0.422258	positive			-0.0181618	positive			0.470726	positive
-0.203137	positive				0.422258	positive			0.462506	positive			0.470726	positive
0.810496	positive				0.293601	positive			0.689369	positive			0.252146	positive
0.909819	positive				0.293601	positive			0.42979	positive			0.29428	positive
0.818386	positive				0.767273	positive			0.529908	positive			-0.104323	positive
-0.577076	positive				0.837649	positive			0.441202	positive			0.0849161	positive
0.719021	positive				0.340432	positive			0.190384	positive			0.342738	positive
0.655435	positive				0.354181	positive			0.0737653	positive			0.31673	positive
0.392952	positive				0.721867	positive			0.160486	positive			0.353669	positive
-0.0886029	positive				0.0791617	positive			0.279267	positive			0.455453	positive
0.371223	positive				0.568949	positive			0.00862475	positive			0.20578	positive
0.130065	positive				0.374576	positive			-0.115809	positive			0.245769	positive
-0.0597967	positive				0.501727	positive			0.517284	positive			0.451471	positive
-0.390878	positive				0.231867	positive			0.318383	positive			0.494364	positive
0.726575	positive				-0.56771	positive			0.543078	positive			0.443726	positive
0.726575	positive				0.678865	positive			0.349196	positive			0.128982	positive
0.0851239	positive				0.29254	positive			0.402901	positive			-0.0326531	positive
0.0851239	positive				0.194469	positive			0.511669	positive			0.394768	positive
0.862998	positive				0.237944	positive			0.53608	positive			0.394768	positive
0.862998	positive				0.44169	positive			0.605856	positive			0.527953	positive
0.801246	positive				0.608344	positive			0.603997	positive			0.303904	positive
0.801246	positive				-0.219827	positive			0.174472	positive			0.107835	positive
0.749417	positive				0.0735641	positive			0.45103	positive			0.329374	positive
0.746847	positive				0.18477	positive			0.321167	positive			0.069858	positive
0.378409	positive				0.192137	positive			0.338329	positive			0.294289	positive
0.404374	positive				0.382854	positive			0.338329	positive			0.130134	positive
0.280694	positive				-0.107451	positive			0.368787	positive			-0.036036	positive
0.209379	positive				-0.277368	positive			0.487929	positive			0.112465	positive
-0.39181	positive				0.392849	positive			0.603106	positive			-0.132486	positive
0.303946	positive				0.196773	positive			0.323253	positive			0.0436504	positive
0.455045	positive				0.309121	positive			0.323253	positive			0.359003	positive
-0.0650121	positive				0.398513	positive			0.0566413	positive			0.0325851	positive
0.139627	positive				-0.57209	positive			0.483434	positive			0.135826	positive
0.239026	positive				-0.0698859	positive			0.534539	positive			0.322041	positive
0.239026	positive				-0.00856143	positive			0.448452	positive			-0.0885183	positive
0.636088	positive				0.12865	positive			0.525069	positive			0.446781	positive
-0.318215	positive				-0.530571	positive			0.333132	positive			-0.0233853	positive
-0.192522	positive				0.202364	positive			0.329499	positive			-0.0229446	positive
0.0586339	positive				-0.228957	positive			0.451161	positive			-0.00473761	positive
0.637986	positive				-0.264094	positive			0.171173	positive			0.0763908	positive
-0.00112165	positive				0.538028	positive			0.403713	positive			0.179968	positive
0.583735	positive				-0.323273	positive			0.329328	positive			0.127404	positive
-0.199645	positive				0.112519	positive			0.355868	positive			0.0707418	positive
-0.199645	positive				-0.203538	positive			0.355868	positive			0.104754	positive
0.597875	positive				-0.381085	positive			0.351712	positive			0.052797	positive
0.664985	positive				-0.157797	positive			0.293014	positive			0.0817557	positive
0.542032	positive				0.338868	positive			0.436575	positive			-0.0028228	positive
0.397544	positive				-0.0395177	positive			0.375294	positive			0.00174284	positive
0.642536	positive				0.402363	positive			0.314266	positive			0.301714	positive
-0.332992	positive				0.167699	positive			0.314266	positive			0.272325	positive
0.062196	positive				0.218028	positive			0.455899	positive			0.118001	positive
0.51016	positive				0.246962	positive			0.536831	positive			0.327838	positive
0.401165	positive				0.14722	positive			0.0726377	positive			0.294312	positive
0.612968	positive				0.221341	positive			0.364862	positive			0.23678	positive
0.264947	positive				0.155906	positive			0.31603	positive			0.0683138	positive
-0.104141	positive				0.223626	positive			0.31603	positive			0.0253993	positive
-0.197033	positive				-0.419933	positive			0.472964	positive			0.272129	positive
-0.13695	positive				0.167659	positive			0.472964	positive			0.256426	positive
0.263669	positive				0.203797	positive			0.358806	positive			0.132892	positive
0.411196	positive				0.155456	positive			0.447187	positive			0.296468	positive
0.129996	positive				0.228704	positive			0.447187	positive			0.447848	positive
0.153673	positive				0.250728	positive			0.476638	positive			0.263961	positive
0.552826	positive				0.22741	positive			0.28777	positive			0.348297	positive
0.0649064	positive				0.447938	positive			0.183056	positive			0.314018	positive
0.362805	positive				0.206298	positive			0.295408	positive			0.210993	positive
0.784671	positive				0.525542	positive			0.220971	positive			-0.115546	positive
0.784671	positive				0.369638	positive			0.207766	positive			0.238852	positive
0.780426	positive				0.504512	positive			0.207766	positive			0.270073	positive
-0.370795	positive				0.504512	positive			0.211527	positive			0.270275	positive
0.662901	positive				0.625598	positive			0.140129	positive			-0.0395328	positive
-0.347591	positive				0.446189	positive			0.409851	positive			0.129076	positive
0.0518759	positive				0.464915	positive			0.381593	positive			0.0758652	positive
0.326892	positive				0.463928	positive			0.466584	positive			0.140889	positive
0.490164	positive				0.572717	positive			0.466584	positive			0.173676	positive
0.59122	positive				0.572717	positive			0.281328	positive			0.125748	positive
0.374101	positive				0.444815	positive			0.281328	positive			0.034866	positive
0.0554664	positive				0.280031	positive			0.0848106	positive			0.0628215	positive
0.0166285	positive				0.616339	positive			0.277233	positive			0.0124685	positive
0.647866	positive				0.349967	positive			0.519348	positive			0.144281	positive
0.268741	positive				0.336489	positive			0.15774	positive			0.103998	positive
0.0992815	positive				0.174899	positive			0.15774	positive			0.124842	positive
0.1742	positive				0.151877	positive			0.122328	positive			0.0729967	positive
0.410339	positive				0.0705988	positive			0.587677	positive			0.305144	positive
0.782086	positive				0.264914	positive			0.19001	positive			0.330268	positive
0.516529	positive				0.0404958	positive			0.469129	positive			0.416776	positive
-0.113431	positive				0.0996315	positive			0.128221	positive			0.109008	positive
-0.113431	positive				0.465032	positive			-0.0722527	positive			0.178547	positive
-0.240461	positive				0.378063	positive			0.588834	positive			0.343736	positive
0.204229	positive				0.320742	positive			0.474849	positive			0.13951	positive
0.0432909	positive				0.179268	positive			0.504376	positive			0.178008	positive
0.180351	positive				0.311856	positive			0.308016	positive			0.340481	positive
0.310673	positive				0.210729	positive			0.564159	positive			0.340481	positive
-0.0708481	positive				0.515241	positive			0.498369	positive			0.0496761	positive
0.478901	positive				0.40991	positive			0.498369	positive			0.112678	positive
-0.113761	positive				0.176325	positive			0.219887	positive			-0.0244516	positive
-0.244814	positive				0.0105611	positive			0.2733	positive			0.000957534	positive
-0.672169	positive				-0.0950206	positive			0.355328	positive			0.268261	positive
-0.414594	positive				0.222607	positive			0.362309	positive			0.0401013	positive
-0.579689	positive				0.583713	positive			0.553952	positive			0.369894	positive
0.135287	positive				0.472218	positive			0.495567	positive			0.171849	positive
0.0273563	positive				0.552487	positive			0.48223	positive			0.119556	positive
0.7907	positive				0.432423	positive			0.48223	positive			0.318995	positive
0.7907	positive				0.423382	positive			0.534288	positive			0.374748	positive
0.527022	positive				0.533063	positive			0.505868	positive			0.223527	positive
-0.0583811	positive				0.332283	positive			0.471166	positive			0.124966	positive
0.664317	positive				0.317942	positive			0.308525	positive			0.407583	positive
0.371176	positive				0.298674	positive			0.485816	positive			0.386069	positive
0.339576	positive				0.341099	positive			0.513049	positive			0.104899	positive
-0.139861	positive				0.272459	positive			0.370977	positive			0.112305	positive
0.429713	positive				0.264997	positive			0.370977	positive			0.125964	positive
0.609544	positive				0.172395	positive			0.211669	positive			0.240599	positive
0.646528	positive				0.340642	positive			0.521968	positive			0.000525779	positive
0.701297	positive				0.127628	positive			0.521968	positive			0.0391029	positive
0.0242062	positive				0.194059	positive			0.480876	positive			0.259166	positive
0.632751	positive				0.170493	positive			0.205042	positive			0.181757	positive
0.406602	positive				0.297907	positive			0.0860598	positive			0.490659	positive
-0.264908	positive				0.443762	positive			0.224879	positive			0.490659	positive
0.0840225	positive				0.174405	positive			0.165989	positive			0.456879	positive
0.775179	positive				-0.372916	positive			0.123674	positive			0.388304	positive
-0.386922	positive				-0.659088	positive			0.324893	positive			0.1343	positive
-0.529445	positive				0.54414	positive			0.296362	positive			0.173782	positive
0.691555	positive				0.522316	positive			0.290838	positive			0.565073	positive
0.587889	positive				-0.0346314	positive			0.290838	positive			0.532827	positive
0.287577	positive				0.26269	positive			0.523619	positive			0.311626	positive
0.249694	positive				0.789808	positive			0.523619	positive			0.309638	positive
-0.180974	positive				0.763204	positive			0.710866	positive			0.309638	positive
0.171204	positive				0.709636	positive			0.710866	positive			0.27735	positive
0.17716	positive				0.502442	positive			0.22324	positive			0.364811	positive
-0.0587362	positive				0.717709	positive			0.0268613	positive			0.257553	positive
0.0239805	positive				0.231491	positive			0.0268613	positive			0.257553	positive
0.307498	positive				0.22842	positive			0.726161	positive			0.216331	positive
0.608901	positive				0.218422	positive			0.726161	positive			0.257899	positive
0.329555	positive				0.224669	positive			0.679858	positive			0.286197	positive
0.193221	positive				0.224669	positive			0.679858	positive			0.0860878	positive
0.433459	positive				0.222386	positive			0.248199	positive			0.718138	positive
0.578327	positive				0.492341	positive			0.103217	positive			0.718138	positive
-0.0792337	positive				0.219192	positive			0.103217	positive			0.641504	positive
-0.110398	positive				0.574843	positive			0.134621	positive			0.641504	positive
-0.341881	positive				0.270304	positive			-0.127636	positive			0.212153	positive
-0.385631	positive				0.315509	positive			0.342469	positive			0.1334	positive
0.392509	positive				0.281962	positive			0.57393	positive			0.1334	positive
0.10679	positive				0.258579	positive			0.672901	positive			0.077628	positive
-0.177659	positive				0.0928281	positive			0.672901	positive			0.30237	positive
0.424198	positive				0.470206	positive			0.449835	positive			0.653709	positive
0.511925	positive				0.6876	positive			0.449835	positive			0.653709	positive
0.324348	positive				0.601558	positive			0.160766	positive			0.426519	positive
0.387374	positive				0.736061	positive			0.721368	positive			0.144685	positive
0.105267	positive				0.484333	positive			0.721368	positive			0.068514	positive
0.58794	positive				0.660614	positive			0.639026	positive			0.420219	positive
0.00106092	positive				0.632335	positive			0.35285	positive			0.181526	positive
0.535266	positive				0.383394	positive			0.35285	positive			0.0972769	positive
0.673545	positive				0.639559	positive			0.347994	positive			0.0759132	positive
0.0253493	positive				-0.51763	positive			0.653284	positive			0.246533	positive
0.0253493	positive				0.233167	positive			0.207952	positive			0.115638	positive
-0.143781	positive				0.591246	positive			0.49209	positive			-0.00089359	positive
0.461922	positive				0.446336	positive			0.49209	positive			0.0628863	positive
0.123829	positive				0.278345	positive			0.190276	positive			0.112381	positive
-0.015818	positive				0.67697	positive			0.211455	positive			0.309674	positive
0.112711	positive				0.760304	positive			0.329654	positive			0.0219049	positive
-0.120819	positive				0.760304	positive			0.318745	positive			0.0351098	positive
-0.369181	positive				0.665942	positive			0.318745	positive			0.116724	positive
0.447413	positive				0.767302	positive			0.0227386	positive			0.00503304	positive
0.237996	positive				0.767302	positive			0.125522	positive			0.156448	positive
0.19527	positive				0.555805	positive			0.125522	positive			0.0994365	positive
0.310879	positive				0.465219	positive			0.265483	positive			0.208243	positive
-0.194126	positive				0.522304	positive			0.551552	positive			0.0918426	positive
0.324431	positive				0.799596	positive			0.476877	positive			0.0135639	positive
-0.213499	positive				0.571467	positive			0.583505	positive			0.140057	positive
0.104454	positive				-0.476746	positive			0.0694784	positive			0.0932245	positive
-0.634811	positive				0.253514	positive			0.220249	positive			0.338835	positive
-0.0894307	positive				0.177462	positive			0.285957	positive			0.0994792	positive
0.529322	positive				0.622017	positive			0.285957	positive			0.109323	positive
0.476416	positive				0.782991	positive			0.849718	positive			0.0927843	positive
0.66037	positive				0.782991	positive			0.849718	positive			0.0927843	positive
-0.0421487	positive				0.376127	positive			0.81992	positive			-0.045086	positive
-0.138443	positive				0.811066	positive			0.81992	positive			0.100254	positive
-0.0322094	positive				0.704812	positive			0.127085	positive			0.100254	positive
0.326565	positive				0.504578	positive			0.428882	positive			0.0933878	positive
0.367763	positive				0.532616	positive			0.362127	positive			0.124596	positive
0.533033	positive				0.177383	positive			0.362127	positive			0.0534049	positive
0.533033	positive				-0.640387	positive			0.178436	positive			0.120662	positive
-0.136932	positive				0.368623	positive			0.450865	positive			0.230973	positive
-0.448342	positive				0.699275	positive			0.30863	positive			0.077999	positive
0.575994	positive				0.0833989	positive			0.394687	positive			0.181001	positive
0.303731	positive				0.204134	positive			0.347183	positive			0.342672	positive
0.646718	positive				0.369245	positive			0.336028	positive			0.106048	positive
0.646718	positive				0.454827	positive			-0.168732	positive			0.324516	positive
0.151119	positive				0.471847	positive			0.88748	positive			0.407497	positive
-0.125811	positive				0.236973	positive			0.612874	positive			0.407497	positive
-0.125811	positive				0.0838471	positive			0.641962	positive			0.283693	positive
0.05024	positive				0.662957	positive			0.641962	positive			0.0485412	positive
-0.092535	positive				0.69509	positive			0.413498	positive			0.115412	positive
0.122203	positive				0.265204	positive			-0.165587	positive			0.210488	positive
-0.306051	positive				0.637795	positive			0.13357	positive			-0.00305679	positive
0.365744	positive				0.509247	positive			0.32505	positive			0.227922	positive
-0.0135601	positive				0.707852	positive			0.430762	positive			0.22007	positive
0.728419	positive				0.399391	positive			0.215529	positive			0.470726	positive
0.728419	positive				0.0868104	positive			0.437782	positive			-0.000119421	positive
-0.37115	positive				0.371901	positive			0.437782	positive			0.252146	positive
-0.37115	positive				0.24667	positive			0.0745281	positive			0.29428	positive
-0.338578	positive				-0.156395	positive			0.39447	positive			-0.104323	positive
-0.305309	positive				0.39619	positive			0.40383	positive			0.0849161	positive
-0.305309	positive				0.39619	positive			0.186028	positive			0.402732	positive
0.604218	positive				0.784304	positive			-0.0924667	positive			0.31673	positive
-0.102829	positive				0.417613	positive			0.356406	positive			0.353669	positive
-0.111458	positive				0.694674	positive			0.518581	positive			0.13944	positive
-0.111458	positive				0.499982	positive			0.132805	positive			0.455453	positive
-0.212873	positive				0.625324	positive			0.271834	positive			0.455453	positive
-0.22988	positive				0.700731	positive			0.407908	positive			0.20578	positive
0.0652695	positive				0.660233	positive			0.224323	positive			0.110774	positive
-0.0782406	positive				0.230171	positive			-0.0635801	positive			0.229345	positive
0.36005	positive				0.637916	positive			0.40661	positive			0.176143	positive
-0.0140024	positive				0.240741	positive			0.0985121	positive			0.0234129	positive
-0.506572	positive				0.167129	positive			0.283348	positive			0.163009	positive
0.495934	positive				0.103346	positive			0.283348	positive			0.0921579	positive
0.260528	positive				0.35122	positive			-0.150671	positive			0.494364	positive
-0.338577	positive				-0.139993	positive			0.138101	positive			0.128982	positive
-0.0995007	positive				0.0841711	positive			0.0631135	positive			0.394768	positive
0.568403	positive				0.134142	positive			0.11469	positive			0.049849	positive
-0.162223	positive				0.134142	positive			0.289352	positive			0.403188	positive
0.200167	positive				-0.0487521	positive			0.19265	positive			0.527953	positive
0.279171	positive				0.393517	positive			0.172432	positive			0.0786847	positive
0.43805	positive				0.141119	positive			0.283551	positive			0.212134	positive
0.43805	positive				0.092288	positive			0.250058	positive			0.329374	positive
0.576035	positive				0.092288	positive			0.174255	positive			0.069858	positive
0.68714	positive				0.294711	positive			0.147065	positive			0.210005	positive
-0.157538	positive				0.294711	positive			0.309862	positive			0.130134	positive
0.277043	positive				0.0711133	positive			0.356987	positive			-0.0365061	positive
0.560735	positive				0.363383	positive			0.197118	positive			0.112465	positive
0.645704	positive				0.40888	positive			0.269064	positive			0.160681	positive
0.798748	positive				0.414665	positive			0.151116	positive			0.0810609	positive
0.728491	positive				0.506999	positive			0.151116	positive			-0.132486	positive
-0.395805	positive				0.247356	positive			0.346519	positive			-0.0140515	positive
0.526104	positive				0.359886	positive			0.340804	positive			0.359003	positive
-0.101229	positive				0.791667	positive			0.340804	positive			0.302299	positive
-0.1301	positive				0.791667	positive			0.0314203	positive			0.248879	positive
0.256302	positive				0.788798	positive			0.226717	positive			0.0325851	positive
0.294684	positive				0.349245	positive			0.130542	positive			0.135826	positive
0.375738	positive				0.424826	positive			0.137364	positive			0.0673421	positive
0.554785	positive				0.854345	positive			0.257544	positive			0.148007	positive
0.339628	positive				0.0993289	positive			0.115029	positive			-0.00100353	positive
0.536265	positive				0.720056	positive			0.372798	positive			-0.0116322	positive
-0.418114	positive				0.717705	positive			0.372798	positive			0.322041	positive
0.401707	positive				0.170607	positive			0.428694	positive			0.34934	positive
-0.189474	positive				0.689127	positive			0.428694	positive			0.450886	positive
-0.406406	positive				0.25011	positive			0.608439	positive			0.446781	positive
-0.0241923	positive				0.14618	positive			0.608439	positive			0.14745	positive
-0.1153	positive				0.0302085	positive			-0.148052	positive			-0.0408386	positive
0.518496	positive				-0.18314	positive			0.541666	positive			0.0680593	positive
0.518496	positive				0.395536	positive			0.541666	positive			0.179968	positive
0.316672	positive				0.338427	positive			0.53092	positive			0.127404	positive
0.316672	positive				0.160595	positive			0.53092	positive			0.0812601	positive
-0.252547	positive				0.160595	positive			-0.0511117	positive			0.0138363	positive
-0.252547	positive				0.196812	positive			0.446291	positive			0.153918	positive
0.384529	positive				0.112478	positive			0.476489	positive			0.167122	positive
-0.181404	positive				0.153523	positive			0.324382	positive			0.104754	positive
-0.181404	positive				0.333284	positive			0.223764	positive			0.101392	positive
0.481407	positive				0.157542	positive			0.348979	positive			-0.0785161	positive
0.448872	positive				0.546078	positive			0.390099	positive			0.00174284	positive
0.350295	positive				0.549311	positive			-0.232547	positive			0.0897622	positive
0.355541	positive				-0.494511	positive			0.0843267	positive			0.301714	positive
-0.310843	positive				0.138131	positive			0.0850065	positive			0.0633937	positive
-0.224935	positive				0.277641	positive			0.258064	positive			0.272325	positive
-0.129342	positive				0.372436	positive			0.40707	positive			0.147289	positive
-0.301616	positive				0.536057	positive			0.415358	positive			0.118001	positive
-0.340913	positive				0.396499	positive			0.257783	positive			0.327838	positive
0.195401	positive				0.18001	positive			0.307439	positive			0.0685673	positive
0.0130047	positive				0.258748	positive			0.200607	positive			0.294312	positive
0.0130047	positive				0.651421	positive			0.199807	positive			0.241348	positive
0.492465	positive				0.379916	positive			0.199807	positive			0.436739	positive
-0.20911	positive				0.514444	positive			0.312253	positive			0.272129	positive
-0.687169	positive				0.337249	positive			0.552684	positive			0.21123	positive
-0.0339231	positive				0.343782	positive			0.330342	positive			0.296468	positive
0.486886	positive				0.360737	positive			0.104938	positive			0.447848	positive
0.486886	positive				0.495759	positive			0.459787	positive			0.263961	positive
0.304142	positive				0.26931	positive			0.361016	positive			0.348297	positive
0.37908	positive				0.773139	positive			0.379346	positive			0.278757	positive
0.0267731	positive				0.0988318	positive			0.651194	positive			0.184905	positive
0.148729	positive				0.543442	positive			0.51522	positive			0.0820052	positive
-0.104783	positive				0.514597	positive			0.383646	positive			0.276049	positive
0.626401	positive				0.158987	positive			0.317758	positive			0.330305	positive
0.626401	positive				0.133543	positive			0.26799	positive			0.129476	positive
-0.0428571	positive				0.56138	positive			0.576524	positive			0.289362	positive
0.585164	positive				0.0998452	positive			0.576524	positive			0.0393086	positive
-0.505859	positive				-0.0997539	positive			0.456573	positive			0.239141	positive
-0.505859	positive				-0.502567	positive			0.456573	positive			0.452929	positive
0.150673	positive				0.769393	positive			0.167926	positive			0.0267098	positive
-0.0420272	positive				0.420365	positive			0.198628	positive			0.217663	positive
-0.241097	positive				0.0331548	positive			0.345302	positive			0.0519309	positive
-0.310978	positive				0.381987	positive			0.161771	positive			-0.0395328	positive
-0.310978	positive				0.424003	positive			0.088185	positive			0.129076	positive
0.842703	positive				0.0778045	positive			0.197491	positive			0.123072	positive
-0.250438	positive				0.269166	positive			0.0597297	positive			0.507801	positive
0.824784	positive				-0.106074	positive			0.102558	positive			-0.00162789	positive
0.824784	positive				0.200197	positive			0.381694	positive			0.0181627	positive
-0.370088	positive				-0.443691	positive			0.270703	positive			0.0196058	positive
0.0365273	positive				-0.443691	positive			0.150612	positive			0.0905987	positive
0.289136	positive				0.0568731	positive			0.540095	positive			0.11648	positive
-0.3541	positive				0.166511	positive			0.491824	positive			0.118091	positive
-0.3541	positive				-0.482586	positive			0.22264	positive			0.0537881	positive
0.342198	positive				-0.0362212	positive			0.473975	positive			0.173676	positive
-0.169386	positive				0.089832	positive			0.0992441	positive			0.167854	positive
-0.492763	positive				0.0671463	positive			0.151187	positive			-0.0230377	positive
0.138766	positive				0.448284	positive			0.295053	positive			0.082309	positive
-0.293751	positive				0.304716	positive			0.416506	positive			-0.0259114	positive
0.0926556	positive				-0.169999	positive			0.161022	positive			-0.0348601	positive
0.257254	positive				0.380506	positive			0.0698574	positive			0.144846	positive
-0.18372	positive				0.142556	positive			0.347151	positive			0.240332	positive
0.33543	positive				0.114291	positive			0.401098	positive			0.247799	positive
0.0915757	positive				-0.26308	positive			0.401098	positive			0.199978	positive
-0.439557	positive				0.226462	positive			0.427923	positive			0.115485	positive
-0.439142	positive				-0.0604298	positive			0.0583778	positive			0.103998	positive
0.475001	positive				-0.0604298	positive			0.764843	positive			0.1041	positive
0.341981	positive				0.431926	positive			0.764843	positive			0.10662	positive
-0.212108	positive				0.431926	positive			0.31042	positive			0.161979	positive
-0.0995629	positive				-0.230568	positive			0.512399	positive			-0.0151835	positive
-0.499614	positive				0.0625758	positive			0.108608	positive			0.284677	positive
0.157797	positive				0.0521444	positive			0.636146	positive			0.30092	positive
0.345297	positive				0.0948253	positive			0.595847	positive			0.305144	positive
0.473113	positive				-0.188589	positive			0.708827	positive			0.330268	positive
0.504675	positive				-0.277072	positive			0.11918	positive			0.0188049	positive
0.504675	positive				0.254763	positive			0.42885	positive			0.332377	positive
0.235847	positive				0.254763	positive			0.18883	positive			0.416776	positive
0.432243	positive				0.301446	positive			0.311112	positive			0.388381	positive
-0.460749	positive				0.106428	positive			0.265518	positive			0.178547	positive
-0.285247	positive				-0.211696	positive			0.151925	positive			0.377721	positive
-0.145466	positive				0.385338	positive			0.189701	positive			0.343736	positive
-0.145466	positive				0.35022	positive			0.492986	positive			0.19062	positive
-0.00983088	positive				-0.119328	positive			0.265771	positive			0.10966	positive
-0.0897427	positive				0.171037	positive			0.36759	positive			0.340481	positive
0.311046	positive				-0.127825	positive			0.474789	positive			0.2686	positive
0.435063	positive				-0.00929399	positive			0.487016	positive			0.245648	positive
0.579183	positive				-0.00929399	positive			0.53593	positive			0.270612	positive
0.193639	positive				-0.285699	positive			0.446778	positive			0.0806307	positive
0.753385	positive				-0.0216353	positive			0.301897	positive			0.338974	positive
-0.420311	positive				-0.0216353	positive			0.292025	positive			0.26217	positive
0.735979	positive				0.0385102	positive			0.292025	positive			0.10993	positive
0.495976	positive				0.0385102	positive			0.00298261	positive			0.195059	positive
0.364512	positive				-0.221471	positive			0.37083	positive			0.256486	positive
-0.252376	positive				0.191049	positive			0.385768	positive			0.108013	positive
0.210468	positive				-0.0194064	positive			0.337159	positive			0.216384	positive
0.205401	positive				-0.0498056	positive			0.337159	positive			0.112678	positive
-0.290516	positive				-0.150863	positive			0.135964	positive			0.241727	positive
0.0586611	positive				-0.0752305	positive			0.0324387	positive			-0.0659404	positive
0.0681977	positive				-0.0948276	positive			0.269352	positive			0.248197	positive
-0.0757293	positive				0.111934	positive			0.297475	positive			0.0159095	positive
0.0515173	positive				-0.229843	positive			0.476788	positive			0.315158	positive
-0.317153	positive				-0.284661	positive			-0.0185394	positive			0.274562	positive
0.491957	positive				0.497981	positive			0.276594	positive			0.268261	positive
-0.187453	positive				0.0626739	positive			0.272345	positive			0.369894	positive
-0.187453	positive				0.107332	positive			0.272345	positive			0.383182	positive
0.304415	positive				0.267186	positive			0.141175	positive			0.119556	positive
-0.391365	positive				0.0557503	positive			0.314028	positive			0.318995	positive
-0.461892	positive				-0.0267425	positive			0.314028	positive			0.312926	positive
0.169889	positive				-0.0267425	positive			0.166531	positive			0.129109	positive
0.661255	positive				-0.0408717	positive			0.197565	positive			-0.0191571	positive
0.661255	positive				0.221442	positive			0.242167	positive			0.374748	positive
0.675297	positive				-0.0500533	positive			0.284886	positive			0.181927	positive
0.675297	positive				0.0147969	positive			0.313453	positive			0.450905	positive
-0.0410091	positive				0.0147969	positive			0.540062	positive			0.35581	positive
0.407072	positive				0.0507727	positive			0.540062	positive			0.124966	positive
0.407072	positive				-0.115616	positive			0.153645	positive			0.407583	positive
0.359455	positive				-0.00255076	positive			0.288229	positive			0.386069	positive
0.133422	positive				0.0732327	positive			0.285753	positive			0.256538	positive
0.563632	positive				0.240441	positive			0.374659	positive			-0.0218318	positive
0.242862	positive				0.0435504	positive			0.134504	positive			0.127275	positive
0.558881	positive				0.196704	positive			0.629675	positive			0.0489953	positive
0.414833	positive				0.213526	positive			0.629675	positive			0.166535	positive
0.692284	positive				0.0972591	positive			0.753115	positive			0.125964	positive
-0.0240063	positive				0.389301	positive			0.753115	positive			0.07642	positive
0.492033	positive				0.244278	positive			0.498459	positive			0.240599	positive
0.183556	positive				0.244278	positive			0.422923	positive			-0.0226434	positive
0.370345	positive				0.113242	positive			0.431945	positive			0.416165	positive
0.324673	positive				0.374152	positive			0.529407	positive			0.0391029	positive
0.31216	positive				0.437453	positive			0.432886	positive			0.138632	positive
-0.279245	positive				0.0743208	positive			0.377507	positive			0.259166	positive
-0.0317498	positive				0.382118	positive			0.384374	positive			0.259166	positive
0.31302	positive				0.116016	positive			0.0695728	positive			0.181757	positive
0.540336	positive				0.14581	positive			0.333798	positive			0.490659	positive
0.511803	positive				0.14581	positive			0.510301	positive			0.490659	positive
0.374506	positive				0.461611	positive			0.510301	positive			0.0933751	positive
0.387649	positive				0.461611	positive			0.564075	positive			0.456879	positive
0.0107447	positive				0.689598	positive			0.564075	positive			0.388304	positive
-0.358354	positive				0.689598	positive			0.634401	positive			0.244238	positive
-0.592532	positive				0.500353	positive			0.634401	positive			0.0785738	positive
-0.0473423	positive				0.248114	positive			0.228628	positive			0.224951	positive
0.637382	positive				0.248114	positive			0.364371	positive			0.549673	positive
0.582118	positive				0.334574	positive			0.364371	positive			0.173782	positive
0.582118	positive				-0.165774	positive			0.480367	positive			0.565073	positive
0.630739	positive				-0.165774	positive			0.00519665	positive			0.532827	positive
0.562528	positive				0.475745	positive			0.329193	positive			0.532827	positive
-0.0302308	positive				0.200665	positive			0.300388	positive			0.309638	positive
0.075496	positive				0.33342	positive			0.453518	positive			0.309638	positive
0.6115	positive				0.0858015	positive			0.453518	positive			0.27735	positive
0.119705	positive				0.605765	positive			0.391917	positive			0.222245	positive
-0.293605	positive				0.130798	positive			0.391917	positive			0.364811	positive
0.622887	positive				0.447333	positive			0.244644	positive			0.210259	positive
0.622887	positive				0.181261	positive			0.237462	positive			0.0432062	positive
0.297009	positive				0.703826	positive			0.429593	positive			0.161526	positive
0.759496	positive				0.756955	positive			0.387084	positive			0.257553	positive
0.306526	positive				-0.0501692	positive			0.575884	positive			0.257553	positive
0.648617	positive				-0.398144	positive			0.363434	positive			0.216331	positive
-0.660644	positive				0.281488	positive			0.555201	positive			0.216331	positive
0.363533	positive				0.183467	positive			0.529439	positive			0.257899	positive
0.607187	positive				0.204202	positive			0.580779	positive			0.286197	positive
0.513643	positive				-0.104578	positive			0.565715	positive			0.308964	positive
0.601625	positive				0.36931	positive			0.573066	positive			0.718138	positive
0.601625	positive				0.36931	positive			0.573066	positive			0.718138	positive
-0.577061	positive				0.181431	positive			0.491955	positive			0.641504	positive
0.292484	positive				0.462685	positive			0.383544	positive			0.641504	positive
0.750346	positive				0.462685	positive			0.179334	positive			0.378052	positive
0.181825	positive				0.217252	positive			0.186235	positive			0.138001	positive
0.617404	positive				0.206846	positive			0.506975	positive			0.212153	positive
0.646499	positive				-0.0281427	positive			0.539274	positive			0.1334	positive
0.646499	positive				0.248743	positive			0.539274	positive			0.1334	positive
0.284378	positive				-0.116593	positive			0.545046	positive			0.077628	positive
-0.0795846	positive				0.209869	positive			0.545046	positive			0.30237	positive
0.108386	positive				0.332578	positive			0.495278	positive			0.30237	positive
-0.128153	positive				0.0684225	positive			0.637687	positive			0.285054	positive
0.0246601	positive				0.0598877	positive			0.637687	positive			0.134492	positive
0.238347	positive				-0.0895066	positive			0.59104	positive			0.226145	positive
-0.617966	positive				-0.13227	positive			0.456335	positive			0.653709	positive
-0.472963	positive				-0.13227	positive			0.456335	positive			0.426519	positive
-0.0340395	positive				0.0274389	positive			0.515633	positive			0.144685	positive
-0.20926	positive				0.0570342	positive			0.501607	positive			0.420219	positive
0.285505	positive				0.0552117	positive			0.501607	positive			0.287605	positive
0.133156	positive				0.197185	positive			0.20345	positive			0.181526	positive
-0.102925	positive				0.197185	positive			0.533056	positive			0.246533	positive
-0.0454314	positive				0.159506	positive			0.64694	positive			0.115638	positive
0.201127	positive				0.263606	positive			0.267444	positive			-0.0212038	positive
-0.190836	positive				0.127587	positive			0.321671	positive			0.309674	positive
0.118979	positive				0.154457	positive			0.321671	positive			0.309674	positive
-0.00355298	positive				0.154457	positive			0.472781	positive			0.0581026	positive
-0.124276	positive				0.0567374	positive			0.472781	positive			0.1613	positive
-0.409156	positive				-0.0149989	positive			0.539646	positive			0.0466118	positive
0.344011	positive				0.132904	positive			0.539646	positive			0.187587	positive
-0.284307	positive				-0.109125	positive			0.303934	positive			0.170292	positive
-0.0771478	positive				-0.478589	positive			0.303934	positive			0.127202	positive
-0.377947	positive				-0.134802	positive			0.482849	positive			0.156448	positive
-0.178188	positive				0.0823066	positive			0.332267	positive			0.374235	positive
0.0316468	positive				-0.244708	positive			-0.283598	positive			0.374235	positive
0.442817	positive				-0.417635	positive			0.533419	positive			0.0918426	positive
0.125226	positive				-0.407694	positive			0.465107	positive			0.140057	positive
0.117826	positive				-0.407694	positive			0.465107	positive			0.0932245	positive
-0.00248986	positive				-0.176675	positive			0.477388	positive			0.0912983	positive
0.538605	positive				-0.176675	positive			0.413902	positive			0.338835	positive
0.052239	positive				-0.180099	positive			-0.0287118	positive			0.0994792	positive
0.052239	positive				-0.264792	positive			0.694936	positive			0.0994792	positive
-0.0184787	positive				-0.667966	positive			0.16036	positive			0.109323	positive
0.401141	positive				0.0874291	positive			0.16036	positive			0.0355862	positive
0.401141	positive				0.0369352	positive			0.568226	positive			0.0927843	positive
-0.421801	positive				-0.0172537	positive			0.578692	positive			-0.045086	positive
-0.110633	positive				0.188079	positive			0.578692	positive			0.0399147	positive
0.288587	positive				0.462543	positive			0.659491	positive			0.213787	positive
0.288587	positive				0.462543	positive			0.70754	positive			0.100254	positive
-0.405434	positive				0.409605	positive			0.437791	positive			0.0985871	positive
-0.508888	positive				0.211263	positive			0.687414	positive			0.0985871	positive
0.313733	positive				0.381515	positive			-0.0679386	positive			0.124596	positive
0.745537	positive				0.537322	positive			0.432606	positive			-0.104276	positive
0.349691	positive				0.529575	positive			0.565607	positive			0.142749	positive
0.349691	positive				0.529575	positive			0.491811	positive			0.345278	positive
0.349713	positive				0.0886781	positive			0.139158	positive			0.345278	positive
0.349713	positive				0.416995	positive			0.101876	positive			0.29748	positive
0.149253	positive				0.529335	positive			0.498586	positive			0.29748	positive
0.214743	positive				0.200174	positive			0.437762	positive			0.51023	positive
0.105398	positive				0.304534	positive			0.342249	positive			0.51023	positive
0.220232	positive				0.304534	positive			0.255629	positive			-0.0142808	positive
0.220232	positive				0.156991	positive			0.255629	positive			0.0553779	positive
-0.105823	positive				0.487042	positive			0.212864	positive			0.0242661	positive
-0.416219	positive				0.487042	positive			0.365509	positive			-0.0964139	positive
-0.169077	positive				-0.391624	positive			-0.0290527	positive			0.517428	positive
0.577704	positive				-0.391624	positive			0.539477	positive			0.168936	positive
0.446138	positive				0.258517	positive			0.613424	positive			0.453706	positive
0.0930288	positive				0.521451	positive			0.594434	positive			0.453706	positive
0.371661	positive				0.521451	positive			-0.049559	positive			0.0612136	positive
0.234355	positive				-0.162555	positive			-0.0121915	positive			0.0716914	positive
-0.0882864	positive				0.183028	positive			0.159768	positive			0.323774	positive
-0.278796	positive				0.217223	positive			0.162397	positive			0.323774	positive
0.377149	positive				0.406235	positive			0.558457	positive			-0.0248728	positive
0.434845	positive				0.205598	positive			0.539692	positive			0.0480829	positive
-0.430207	positive				0.328899	positive			0.417184	positive			0.043472	positive
0.596643	positive				0.0676096	positive			0.693573	positive			0.0423961	positive
0.437282	positive				0.412073	positive			0.491408	positive			0.00206127	positive
0.544292	positive				-0.368786	positive			0.345992	positive			0.149648	positive
-0.310759	positive				0.175867	positive			0.495911	positive			0.0570673	positive
0.634871	positive				0.559458	positive			0.228387	positive			-0.145908	positive
-0.238205	positive				0.298762	positive			0.375268	positive			-0.103118	positive
0.375175	positive				0.304657	positive			0.454161	positive			0.258845	positive
0.376593	positive				0.304657	positive			0.454161	positive			0.16854	positive
0.522778	positive				0.0196266	positive			0.630676	positive			0.132541	positive
0.332572	positive				0.328367	positive			0.630676	positive			0.0732883	positive
-0.00619527	positive				0.328367	positive			-0.154922	positive			0.0934134	positive
0.501214	positive				0.0491286	positive			-0.154922	positive			0.47003	positive
0.316104	positive				0.0229521	positive			-0.0514619	positive			0.631296	positive
0.17307	positive				0.0229521	positive			0.142806	positive			0.0533956	positive
0.201577	positive				0.405971	positive			0.794898	positive			0.123831	positive
0.0241987	positive				0.285933	positive			0.794898	positive			0.448036	positive
-0.16066	positive				0.364976	positive			0.470928	positive			0.448036	positive
0.00483446	positive				0.0701465	positive			0.481122	positive			0.0351939	positive
-0.00887277	positive				0.252515	positive			0.350819	positive			0.378804	positive
0.234089	positive				0.225087	positive			0.298258	positive			0.0342386	positive
-0.0380174	positive				0.0273	positive			0.533929	positive			0.101481	positive
-0.0459451	positive				0.250608	positive			0.533929	positive			0.101481	positive
-0.0198603	positive				0.169672	positive			0.0264926	positive			0.286265	positive
0.165803	positive				0.0705829	positive			0.350937	positive			0.0611575	positive
-0.312126	positive				0.0705829	positive			0.600685	positive			0.0412707	positive
-0.358013	positive				0.195135	positive			-0.261972	positive			-0.0556122	positive
-0.0441706	positive				0.260779	positive			0.28881	positive			0.0608616	positive
0.106027	positive				0.16984	positive			0.782878	positive			0.0890202	positive
-0.542401	positive				0.16984	positive			0.203477	positive			0.0616358	positive
0.358493	positive				-0.274313	positive			0.464371	positive			0.263115	positive
-0.149186	positive				-0.016536	positive			0.510228	positive			-0.0767784	positive
-0.0501564	positive				-0.016536	positive			0.454197	positive			0.336516	positive
0.0238929	positive				0.394805	positive			0.344084	positive			0.414235	positive
-0.100036	positive				0.394805	positive			-0.0208898	positive			0.510492	positive
0.402851	positive				0.0851958	positive			0.427936	positive			0.108195	positive
0.0798811	positive				0.276016	positive			0.40518	positive			0.314347	positive
-0.00548045	positive				0.276016	positive			0.557963	positive			-0.0076073	positive
0.122698	positive				0.272663	positive			0.221452	positive			0.086353	positive
0.330949	positive				0.272663	positive			0.670446	positive			0.137795	positive
-0.0183244	positive				0.30371	positive			0.127065	positive			-0.0416887	positive
-0.228702	positive				0.259881	positive			0.223808	positive			0.020986	positive
-0.404848	positive				0.322687	positive			0.411737	positive			0.134111	positive
-0.292159	positive				0.458139	positive			-0.03108	positive			0.347258	positive
-0.524671	positive				0.0664216	positive			0.303157	positive			0.0834355	positive
0.27507	positive				0.285897	positive			0.457587	positive			0.207268	positive
-0.417677	positive				0.347056	positive			0.480136	positive			-0.161318	positive
0.10042	positive				0.042203	positive			0.000277419	positive			0.322878	positive
0.181066	positive				0.200226	positive			0.234527	positive			0.0673894	positive
-0.196077	positive				0.207999	positive			0.452928	positive			0.0213538	positive
0.252987	positive				0.117159	positive			0.43385	positive			0.104994	positive
-0.265575	positive				0.360547	positive			0.43385	positive			0.102044	positive
-0.0887119	positive				0.245917	positive			0.595498	positive			0.060652	positive
-0.654325	positive				0.252699	positive			0.428872	positive			0.571808	positive
0.165209	positive				0.252699	positive			0.428872	positive			0.415916	positive
0.0426058	positive				0.112851	positive			0.614716	positive			0.353405	positive
0.00555404	positive				0.0973294	positive			0.279951	positive			0.0835453	positive
0.451969	positive				0.0973294	positive			0.513268	positive			0.555737	positive
-0.281554	positive				-0.154435	positive			0.123581	positive			-0.0480965	positive
0.107261	positive				-0.341727	positive			-0.235332	positive			0.507209	positive
-0.340697	positive				-0.341727	positive			0.192568	positive			0.264816	positive
0.0942205	positive				0.360238	positive			0.124189	positive			0.0480747	positive
0.142333	positive				0.360238	positive			0.48719	positive			0.167147	positive
-0.377939	positive				-0.00199388	positive			0.081054	positive			0.0924279	positive
0.115099	positive				0.224892	positive			0.341766	positive			0.193282	positive
-0.338041	positive				0.237001	positive			0.00237295	positive			-0.0474846	positive
-0.303821	positive				0.61731	positive			0.0692174	positive			0.0303804	positive
0.27537	positive				0.172436	positive			-0.0791797	positive			0.144548	positive
-0.127686	positive				0.39806	positive			0.37163	positive			0.0479913	positive
0.288308	positive				0.171861	positive			0.496525	positive			0.103265	positive
-0.0130062	positive				0.3572	positive			0.475558	positive			0.27147	positive
-0.227289	positive				0.3572	positive			0.475558	positive			0.042082	positive
0.453706	positive				0.0613371	positive			0.582285	positive			0.165875	positive
0.838217	positive				0.260223	positive			0.704985	positive			0.0996532	positive
0.16601	positive				0.260223	positive			0.702695	positive			0.0062011	positive
0.209129	positive				0.460769	positive			0.733413	positive			0.122409	positive
0.844663	positive				0.460769	positive			0.654024	positive			0.0557406	positive
0.225805	positive				0.242949	positive			0.512351	positive			0.183803	positive
0.225805	positive				0.242949	positive			0.577025	positive			0.103789	positive
-0.050957	positive				-0.157742	positive			0.577025	positive			0.262778	positive
0.846209	positive				0.0348159	positive			0.776336	positive			0.242792	positive
0.303066	positive				0.493042	positive			0.675976	positive			0.180995	positive
0.22894	positive				0.493042	positive			0.675976	positive			0.287281	positive
0.399361	positive				-0.0811545	positive			0.302337	positive			0.131987	positive
0.678916	positive				0.144839	positive			0.388399	positive			0.027844	positive
0.75709	positive				0.144839	positive			0.388399	positive			0.19488	positive
-0.13139	positive				0.558275	positive			0.248315	positive			0.192117	positive
0.721646	positive				0.538294	positive			0.00381118	positive			0.489661	positive
0.594086	positive				0.169344	positive			0.375409	positive			0.489661	positive
0.821091	positive				0.533342	positive			0.318888	positive			0.240996	positive
0.821091	positive				0.143317	positive			0.0930986	positive			0.531405	positive
0.703611	positive				0.371785	positive			0.110951	positive			0.531405	positive
0.640302	positive				0.373938	positive			0.135775	positive			0.007585	positive
0.0500059	positive				0.176386	positive			-0.191145	positive			0.0517533	positive
0.532869	positive				0.135774	positive			0.404751	positive			0.17662	positive
-0.482803	positive				0.135774	positive			0.260115	positive			0.118036	positive
-0.409558	positive				0.192526	positive			-0.0114283	positive			0.266338	positive
-0.418503	positive				0.192526	positive			0.156453	positive			0.505494	positive
0.621586	positive				0.143916	positive			0.280403	positive			0.00995524	positive
-0.182985	positive				0.0150614	positive			0.280403	positive			-0.0246183	positive
-0.139595	positive				0.0699878	positive			0.0627299	positive			0.118134	positive
0.0916358	positive				0.0699878	positive			0.677957	positive			0.109183	positive
-0.13265	positive				0.323124	positive			-0.351435	positive			0.0260287	positive
0.461747	positive				0.323124	positive			0.21401	positive			0.245426	positive
0.417298	positive				0.200027	positive			0.424636	positive			0.294582	positive
0.0628687	positive				0.128723	positive			0.740576	positive			0.292959	positive
0.122878	positive				0.128723	positive			0.740576	positive			0.0667446	positive
0.393405	positive				0.358946	positive			0.369093	positive			0.152416	positive
0.248679	positive				0.231756	positive			0.616577	positive			0.404188	positive
-0.0175694	positive				0.0276953	positive			0.328416	positive			0.299608	positive
0.0277749	positive				-0.0183412	positive			0.374496	positive			-0.0196919	positive
-0.256852	positive				0.328312	positive			0.490793	positive			0.299202	positive
0.371695	positive				0.328312	positive			0.110979	positive			-0.100636	positive
-0.0922223	positive				0.197868	positive			0.241579	positive			0.454363	positive
-0.156352	positive				0.317628	positive			-0.096357	positive			0.108943	positive
0.730121	positive				0.317628	positive			0.139694	positive			0.265086	positive
-0.0742757	positive				0.625103	positive			0.101806	positive			0.345997	positive
-0.0742757	positive				0.625103	positive			0.268808	positive			0.508761	positive
0.335715	positive				0.372356	positive			0.928542	positive			0.508761	positive
-0.330214	positive				0.372356	positive			-0.0466039	positive			0.181119	positive
-0.288167	positive				0.184518	positive			0.278002	positive			0.047986	positive
-0.00166608	positive				-0.0231233	positive			-0.0143347	positive			0.256913	positive
-0.0638037	positive				-0.0231233	positive			0.438224	positive			0.339472	positive
0.382343	positive				0.312496	positive			0.438224	positive			0.394862	positive
0.0454474	positive				0.49346	positive			0.173749	positive			0.108639	positive
0.0947333	positive				0.25699	positive			0.173749	positive			0.274133	positive
0.125536	positive				0.726454	positive			0.0450346	positive			-0.0913274	positive
0.664404	positive				0.726454	positive			0.0450346	positive			0.278398	positive
-0.696378	positive				0.348952	positive			0.100349	positive			0.387917	positive
0.0648811	positive				0.676067	positive			0.386003	positive			0.0534369	positive
-0.204711	positive				0.676067	positive			0.685766	positive			0.550328	positive
0.0205816	positive				-0.295011	positive			0.433565	positive			0.526132	positive
0.844019	positive				0.508854	positive			0.618629	positive			0.526132	positive
0.837237	positive				0.22966	positive			0.541741	positive			0.225577	positive
0.926102	positive				0.251274	positive			0.50934	positive			0.225577	positive
0.597541	positive				0.297611	positive			-0.0499191	positive			-0.0315581	positive
0.581947	positive				0.297611	positive			0.405099	positive			0.253992	positive
-0.114936	positive				0.448682	positive			0.766493	positive			0.197768	positive
-0.340223	positive				0.448682	positive			0.766493	positive			0.276199	positive
0.785669	positive				0.296553	positive			0.506525	positive			0.232818	positive
0.353292	positive				-0.00673064	positive			0.81986	positive			0.165597	positive
0.825734	positive				0.0819382	positive			0.81986	positive			0.165597	positive
0.315365	positive				0.442946	positive			0.686198	positive			0.277252	positive
0.315365	positive				0.442946	positive			0.760235	positive			0.265614	positive
0.72661	positive				0.0736385	positive			0.485097	positive			0.265614	positive
0.747946	positive				0.139482	positive			0.850706	positive			0.33739	positive
0.595526	positive				0.383434	positive			0.850706	positive			0.233495	positive
0.41303	positive				0.347977	positive			0.473104	positive			0.20962	positive
-0.179218	positive				0.347977	positive			0.735696	positive			-0.103609	positive
0.614322	positive				0.130557	positive			0.735696	positive			-0.00299511	positive
-0.275355	positive				-0.479113	positive			0.539194	positive			0.059171	positive
0.85489	positive				0.706711	positive			0.48357	positive			0.0186097	positive
0.76128	positive				0.0495575	positive			0.315182	positive			0.0706665	positive
0.20003	positive				-0.0532806	positive			-0.282183	positive			0.0824145	positive
-0.270432	positive				0.844373	positive			-0.282183	positive			0.0449511	positive
0.0752355	positive				0.844373	positive			0.049872	positive			0.131166	positive
0.858012	positive				-0.288301	positive			-0.113098	positive			0.174075	positive
-0.155547	positive				-0.288301	positive			0.392529	positive			0.166001	positive
0.506988	positive				0.879691	positive			0.149329	positive			0.162958	positive
0.728591	positive				0.879691	positive			0.190287	positive			0.116801	positive
-0.187611	positive				0.359295	positive			0.190287	positive			0.0282685	positive
0.464503	positive				0.578198	positive			0.186755	positive			0.126619	positive
0.570277	positive				0.244953	positive			0.185922	positive			0.0150762	positive
0.705143	positive				0.449155	positive			0.0601268	positive			-0.0125323	positive
0.762732	positive				-0.103237	positive			-0.288504	positive			0.0815662	positive
-0.265571	positive				0.148851	positive			0.0209758	positive			0.154761	positive
0.312161	positive				-0.088599	positive			0.124422	positive			0.270703	positive
0.280525	positive				0.142636	positive			-0.0614148	positive			0.205809	positive
0.342443	positive				0.378934	positive			-0.0614148	positive			0.20308	positive
0.382828	positive				0.0291821	positive			0.206087	positive			0.175404	positive
-0.36172	positive				0.179998	positive			0.206087	positive			0.313405	positive
0.699233	positive				0.288778	positive			0.00186608	positive			0.152509	positive
0.444598	positive				0.409183	positive			0.293479	positive			-0.0261363	positive
0.558285	positive				0.441367	positive			0.293479	positive			0.808567	positive
-0.448457	positive				-0.137055	positive			0.221334	positive			0.808567	positive
0.345256	positive				0.109796	positive			0.180409	positive			0.400902	positive
-0.0859847	positive				0.647636	positive			0.322289	positive			0.346628	positive
0.374746	positive				0.647636	positive			0.151044	positive			0.346628	positive
0.740321	positive				0.272115	positive			0.572179	positive			0.357573	positive
0.264272	positive				0.318097	positive			0.395789	positive			0.229183	positive
0.735654	positive				0.201605	positive			0.492991	positive			-0.00860675	positive
0.856389	positive				0.179297	positive			0.101405	positive			0.123399	positive
0.367923	positive				0.179297	positive			0.124863	positive			0.126867	positive
-0.153582	positive				0.302009	positive			0.153183	positive			0.0194614	positive
-0.248928	positive				0.194534	positive			0.0108585	positive			0.337901	positive
0.675227	positive				0.298914	positive			0.0157968	positive			0.135075	positive
0.675227	positive				0.536445	positive			-0.0845411	positive			-0.00153406	positive
-0.306228	positive				0.269591	positive			0.204687	positive			-0.128569	positive
-0.754232	positive				0.0472874	positive			0.204687	positive			0.199118	positive
0.543978	positive				0.0813783	positive			0.0654379	positive			0.0382844	positive
0.676922	positive				0.0561964	positive			0.174665	positive			0.0336199	positive
0.676922	positive				0.0561964	positive			0.283516	positive			0.256794	positive
0.195306	positive				-0.148977	positive			0.536191	positive			0.0752115	positive
-0.295592	positive				0.0460593	positive			0.492556	positive			0.129001	positive
0.66353	positive				0.30978	positive			-0.00227841	positive			0.18049	positive
-0.188292	positive				0.180619	positive			0.0706336	positive			0.0212652	positive
-0.0474466	positive				-0.0710365	positive			0.578981	positive			0.202511	positive
0.332517	positive				0.221455	positive			0.299843	positive			0.333813	positive
-0.0978505	positive				0.029736	positive			0.36106	positive			0.129318	positive
-0.0724818	positive				-0.211613	positive			0.200038	positive			0.0593596	positive
-0.0443313	positive				0.480881	positive			0.101941	positive			0.0345937	positive
-0.319662	positive				0.0619228	positive			0.101941	positive			0.182216	positive
-0.31138	positive				0.207841	positive			0.257432	positive			0.182216	positive
-0.101986	positive				-0.290111	positive			0.0227763	positive			0.449591	positive
0.0826517	positive				-0.168759	positive			0.0410281	positive			-0.0137914	positive
0.297874	positive				-0.103922	positive			0.21819	positive			0.497865	positive
0.189864	positive				0.694704	positive			0.181697	positive			-0.0271004	positive
0.0903295	positive				0.391823	positive			0.181697	positive			0.482233	positive
0.153256	positive				-0.278774	positive			0.495721	positive			0.0556496	positive
-0.179657	positive				-0.217371	positive			0.439358	positive			0.205766	positive
-0.0247184	positive				-0.217371	positive			-0.318878	positive			0.0825104	positive
0.275931	positive				0.446847	positive			-0.318878	positive			0.0525208	positive
-0.133743	positive				0.446735	positive			0.330284	positive			0.0870619	positive
0.427295	positive				0.446735	positive			0.390503	positive			0.20008	positive
0.33312	positive				0.152027	positive			0.123549	positive			0.234523	positive
0.0943595	positive				0.312138	positive			-0.0566325	positive			-0.00647804	positive
0.809642	positive				0.583473	positive			0.475475	positive			-0.106189	positive
0.446213	positive				0.576521	positive			-0.0685025	positive			0.171458	positive
0.00772356	positive				0.414542	positive			0.0915302	positive			0.207837	positive
0.491536	positive				0.459876	positive			0.46564	positive			0.581898	positive
-0.227563	positive				0.409126	positive			0.464626	positive			0.545194	positive
0.61598	positive				0.409126	positive			0.521327	positive			0.575777	positive
-0.392092	positive				0.275177	positive			0.0273466	positive			0.527234	positive
0.25058	positive				0.299528	positive			0.36015	positive			0.640452	positive
0.182327	positive				0.531555	positive			0.327593	positive			0.367876	positive
0.584359	positive				0.531555	positive			0.0935493	positive			0.345278	positive
0.584359	positive				0.349358	positive			0.471706	positive			0.345278	positive
0.35126	positive				0.762007	positive			0.396365	positive			0.29748	positive
0.466056	positive				0.762007	positive			0.457598	positive			0.29748	positive
0.687849	positive				0.0561288	positive			0.258334	positive			0.51023	positive
0.590431	positive				0.570947	positive			0.358605	positive			0.51023	positive
0.0131901	positive				0.661558	positive			-0.0493117	positive			0.0355641	positive
0.0131901	positive				0.269223	positive			0.0726698	positive			-0.0135455	positive
0.231768	positive				0.269223	positive			-0.112115	positive			-0.0964139	positive
-0.0711984	positive				0.372628	positive			0.524974	positive			0.517428	positive
-0.0705017	positive				0.357042	positive			0.549151	positive			0.168936	positive
0.214443	positive				0.188229	positive			0.548883	positive			0.453706	positive
0.0852592	positive				0.513193	positive			-0.109255	positive			0.453706	positive
-0.516943	positive				0.613457	positive			-0.181313	positive			0.0784335	positive
-0.00368706	positive				0.613457	positive			0.193208	positive			0.0139263	positive
0.0181149	positive				0.504255	positive			0.356335	positive			0.0716914	positive
0.533684	positive				0.0633326	positive			0.180587	positive			0.156542	positive
0.253112	positive				-0.170782	positive			0.567368	positive			-0.000538268	positive
0.300237	positive				0.376894	positive			0.705684	positive			0.323774	positive
0.667145	positive				0.120844	positive			0.569499	positive			0.323774	positive
0.0226498	positive				0.318732	positive			0.569499	positive			-0.0248728	positive
0.485927	positive				-0.132001	positive			0.327367	positive			0.0616652	positive
0.372075	positive				0.300428	positive			0.327367	positive			0.0480829	positive
0.673889	positive				0.300428	positive			0.124647	positive			0.0480829	positive
0.298703	positive				0.155731	positive			0.124647	positive			0.0935332	positive
0.332807	positive				-0.204264	positive			0.344249	positive			0.0848443	positive
0.332807	positive				-0.476609	positive			0.344249	positive			0.218945	positive
0.36667	positive				0.296331	positive			0.624333	positive			0.120263	positive
0.477742	positive				-0.039505	positive			0.624333	positive			-0.0609416	positive
0.0226064	positive				0.299218	positive			0.224569	positive			0.043472	positive
0.151886	positive				-0.279282	positive			0.224569	positive			0.043472	positive
0.39715	positive				-0.284249	positive			0.247689	positive			0.0217045	positive
0.474047	positive				-0.250543	positive			0.632756	positive			0.0423961	positive
-0.339896	positive				-0.0138472	positive			0.632756	positive			-0.00954521	positive
0.32292	positive				0.120313	positive			-0.278179	positive			0.176518	positive
-0.210954	positive				0.146734	positive			-0.278179	positive			-0.0649106	positive
0.410793	positive				0.0646011	positive			0.166241	positive			0.0142378	positive
0.410793	positive				-0.0958941	positive			-0.173881	positive			0.258845	positive
-0.209524	positive				-0.227157	positive			0.646514	positive			0.117103	positive
-0.195745	positive				-0.322923	positive			0.306347	positive			0.0964538	positive
0.00784966	positive				0.0373163	positive			0.510289	positive			0.0941791	positive
-0.353508	positive				0.57983	positive			0.510289	positive			-0.00561123	positive
0.117729	positive				-0.0564925	positive			0.873832	positive			0.16854	positive
-0.31888	positive				-0.177088	positive			0.873832	positive			0.16854	positive
0.266957	positive				0.379416	positive			0.151331	positive			0.157872	positive
0.124838	positive				0.379416	positive			0.867591	positive			-0.0030852	positive
0.155012	positive				0.310091	positive			0.867591	positive			0.213011	positive
-0.0681922	positive				0.552566	positive			0.138713	positive			0.47003	positive
0.06724	positive				0.0479989	positive			0.138713	positive			0.189984	positive
-0.0499123	positive				0.480148	positive			-0.46064	positive			0.19344	positive
-0.0695721	positive				-0.217438	positive			0.197501	positive			0.543357	positive
-0.393445	positive				-0.613355	positive			0.290001	positive			0.0821106	positive
0.436627	positive				0.752824	positive			0.290001	positive			0.0815482	positive
0.307326	positive				0.222855	positive			0.0424625	positive			0.483545	positive
0.617251	positive				0.0236609	positive			0.0424625	positive			0.631296	positive
0.760335	positive				0.372139	positive			0.112924	positive			0.631296	positive
0.770376	positive				0.301937	positive			0.318232	positive			0.359924	positive
-0.62898	positive				0.31364	positive			0.318232	positive			0.535363	positive
0.406208	positive				0.459919	positive			0.161491	positive			0.0450111	positive
0.703325	positive				0.459919	positive			0.161491	positive			0.0533956	positive
0.762781	positive				0.712855	positive			-0.0617493	positive			0.0386157	positive
0.49932	positive				0.712855	positive			0.161515	positive			0.00872283	positive
0.823669	positive				0.560803	positive			0.889362	positive			0.448036	positive
0.823669	positive				0.725742	positive			0.889362	positive			0.448036	positive
0.440219	positive				0.128254	positive			0.0695887	positive			0.0234832	positive
0.37769	positive				-0.178342	positive			0.0695887	positive			0.334942	positive
-0.171361	positive				0.413996	positive			-0.497723	positive			-0.0577323	positive
-0.326975	positive				0.413996	positive			0.33988	positive			0.0831702	positive
-0.0266164	positive				0.523109	positive			0.245004	positive			0.101481	positive
-0.209958	positive				0.664338	positive			0.245004	positive			0.303083	positive
0.484697	positive				0.399515	positive			0.349414	positive			0.151778	positive
0.144429	positive				-0.269573	positive			0.349414	positive			0.286265	positive
0.343488	positive				0.323183	positive			0.13417	positive			0.36513	positive
0.183693	positive				0.258189	positive			0.829461	positive			0.256618	positive
0.0943694	positive				0.769024	positive			0.829461	positive			0.0608616	positive
0.220814	positive				0.765369	positive			-0.185825	positive			0.0129029	positive
0.258778	positive				0.657792	positive			0.663191	positive			-0.0767784	positive
0.311431	positive				0.586853	positive			0.129553	positive			0.286872	positive
0.458337	positive				0.586853	positive			0.127429	positive			0.336516	positive
0.111601	positive				0.613678	positive			0.127429	positive			0.414235	positive
0.101548	positive				-0.695219	positive			0.00578088	positive			0.384658	positive
0.0771981	positive				0.387823	positive			-0.50909	positive			0.30982	positive
-0.0512294	positive				-0.370534	positive			0.713886	positive			-0.0144536	positive
-0.0267495	positive				0.347665	positive			0.713886	positive			0.314347	positive
-0.373253	positive				0.795125	positive			0.011331	positive			0.39706	positive
0.541255	positive				0.795125	positive			0.618266	positive			0.184601	positive
0.331503	positive				0.0991589	positive			0.228348	positive			0.0626703	positive
0.717648	positive				0.0991589	positive			0.523265	positive			0.437507	positive
0.33813	positive				0.408963	positive			0.229828	positive			0.237525	positive
-0.393301	positive				-0.160169	positive			0.172558	positive			0.184142	positive
0.329213	positive				-0.198234	positive			-0.356626	positive			0.110727	positive
-0.0987209	positive				0.54705	positive			0.246499	positive			0.0449594	positive
-0.113505	positive				0.220996	positive			0.358892	positive			0.376276	positive
0.208678	positive				-0.309035	positive			0.45099	positive			0.376276	positive
0.837185	positive				0.435483	positive			0.45099	positive			0.340748	positive
-0.182694	positive				0.0866153	positive			0.149668	positive			-0.0701748	positive
0.538598	positive				0.435716	positive			-0.00914912	positive			0.0773702	positive
0.40672	positive				0.435716	positive			0.094785	positive			0.571808	positive
0.0829796	positive				0.040028	positive			0.0367457	positive			0.571808	positive
-0.0808997	positive				0.213048	positive			0.434012	positive			0.415916	positive
0.366947	positive				0.213048	positive			0.757395	positive			0.158213	positive
-0.301268	positive				0.557691	positive			0.757395	positive			0.0406599	positive
0.374501	positive				0.426921	positive			0.0551579	positive			-0.00885314	positive
-0.527195	positive				0.0333418	positive			0.123646	positive			0.353405	positive
0.485094	positive				-0.253932	positive			0.0491609	positive			0.307555	positive
0.345919	positive				0.291801	positive			0.415818	positive			0.398516	positive
0.465379	positive				-0.0783381	positive			0.0278183	positive			0.555737	positive
-0.137948	positive				0.197683	positive			0.597898	positive			0.555737	positive
0.295222	positive				0.191947	positive			0.310709	positive			0.109084	positive
0.367073	positive				0.276816	positive			0.396001	positive			0.507209	positive
0.180697	positive				-0.177955	positive			-0.281192	positive			-0.0192686	positive
-0.509252	positive				0.102557	positive			0.0352308	positive			0.0924279	positive
-0.627626	positive				0.3072	positive			0.281539	positive			0.193282	positive
0.247096	positive				-0.318503	positive			0.244586	positive			0.255458	positive
-0.559532	positive				0.220522	positive			0.0979242	positive			-0.0474846	positive
-0.559532	positive				0.024144	positive			0.154609	positive			0.144548	positive
0.688738	positive				0.447158	positive			0.722414	positive			0.143349	positive
0.514357	positive				0.653785	positive			0.722414	positive			0.248609	positive
-0.374567	positive				0.543334	positive			0.483779	positive			0.376428	positive
-0.374567	positive				0.564775	positive			0.483779	positive			0.0912503	positive
-0.183858	positive				0.579829	positive			0.432199	positive			0.122894	positive
-0.415894	positive				-0.0209446	positive			0.422581	positive			0.103265	positive
0.0336162	positive				0.132349	positive			0.428294	positive			0.166844	positive
0.629044	positive				0.321663	positive			0.586112	positive			0.27147	positive
-0.200733	positive				0.484491	positive			0.281937	positive			0.15178	positive
0.525811	positive				0.455091	positive			0.213414	positive			0.145052	positive
0.347391	positive				0.655021	positive			-0.293032	positive			0.042082	positive
0.347391	positive				0.655021	positive			0.32722	positive			0.165875	positive
0.207302	positive				0.302933	positive			0.31937	positive			0.296207	positive
0.732211	positive				-0.393653	positive			0.585287	positive			0.103789	positive
0.684874	positive				0.858676	positive			0.0468713	positive			0.262778	positive
0.253112	positive				0.732067	positive			0.462551	positive			0.262778	positive
0.584688	positive				0.732067	positive			0.519424	positive			0.14284	positive
0.410026	positive				0.737557	positive			0.560902	positive			0.242792	positive
0.69737	positive				0.588007	positive			0.26177	positive			0.0866317	positive
0.6622	positive				0.581422	positive			-0.220217	positive			0.180995	positive
-0.300249	positive				0.326545	positive			-0.202519	positive			0.257869	positive
-0.191039	positive				0.0925661	positive			-0.0172117	positive			0.257869	positive
0.263651	positive				0.298619	positive			0.432346	positive			0.287281	positive
0.670716	positive				0.0164606	positive			0.567423	positive			0.304514	positive
-0.329334	positive				-0.0333926	positive			-0.0345704	positive			0.122577	positive
0.238432	positive				0.363637	positive			0.0262863	positive			0.0548154	positive
0.092106	positive				-0.302752	positive			0.549418	positive			0.192117	positive
0.405497	positive				0.352883	positive			-0.089638	positive			0.0329333	positive
0.126171	positive				0.441902	positive			-0.171503	positive			0.489661	positive
0.165968	positive				-0.344685	positive			0.71813	positive			0.489661	positive
0.38628	positive				0.859172	positive			0.55267	positive			0.531405	positive
0.38628	positive				0.263432	positive			0.42294	positive			0.531405	positive
0.253564	positive				0.443518	positive			0.50411	positive			0.172021	positive
0.280352	positive				-0.00700464	positive			0.474407	positive			0.192788	positive
0.248568	positive				0.512016	positive			0.608944	positive			0.0854623	positive
0.632975	positive				0.378903	positive			0.466354	positive			0.14173	positive
0.632975	positive				0.215883	positive			0.73107	positive			0.124584	positive
-0.253392	positive				0.165258	positive			0.0809652	positive			0.148093	positive
-0.387981	positive				-0.111708	positive			0.379581	positive			0.145339	positive
0.196213	positive				0.60807	positive			0.204244	positive			0.232515	positive
0.216395	positive				0.284049	positive			0.522899	positive			0.007585	positive
0.521711	positive				-0.088754	positive			0.522899	positive			0.181761	positive
-0.282631	positive				0.405265	positive			-0.0289391	positive			0.0517533	positive
0.636116	positive				0.405265	positive			0.322741	positive			-0.00538532	positive
-0.427002	positive				0.48769	positive			0.378005	positive			0.17662	positive
0.100784	positive				0.381735	positive			-0.173918	positive			0.319989	positive
-0.192126	positive				0.00688717	positive			0.340917	positive			0.266338	positive
-0.227101	positive				0.356384	positive			0.541476	positive			0.505494	positive
0.687323	positive				0.315184	positive			0.546463	positive			0.179104	positive
0.429888	positive				0.504151	positive			0.279139	positive			0.00995524	positive
0.429888	positive				0.327593	positive			-0.194783	positive			-0.0246183	positive
-0.0968939	positive				0.585576	positive			-0.0474656	positive			0.227153	positive
-0.412946	positive				0.345067	positive			0.0366695	positive			0.000573684	positive
0.524601	positive				-0.0524267	positive			0.169966	positive			0.169766	positive
-0.28385	positive				0.355303	positive			0.508438	positive			-0.0561139	positive
0.536067	positive				0.0147355	positive			0.508438	positive			0.0260287	positive
0.536067	positive				0.443754	positive			0.444463	positive			0.245426	positive
0.665202	positive				0.629015	positive			0.444463	positive			0.294582	positive
0.489249	positive				0.629015	positive			0.295497	positive			0.294582	positive
0.489249	positive				0.209055	positive			0.295497	positive			0.105655	positive
0.466826	positive				-0.223243	positive			0.43895	positive			0.292959	positive
0.486121	positive				-0.042715	positive			0.170131	positive			0.292959	positive
0.695235	positive				0.236918	positive			-0.161293	positive			0.152416	positive
0.695235	positive				0.819479	positive			0.353673	positive			0.152416	positive
0.0419994	positive				0.716582	positive			-0.0615858	positive			-0.0777646	positive
-0.276174	positive				0.775405	positive			0.432879	positive			0.0543067	positive
0.650323	positive				0.0870794	positive			0.432879	positive			0.404188	positive
0.59287	positive				0.46712	positive			0.225332	positive			0.335067	positive
-0.745498	positive				0.706208	positive			0.225332	positive			0.335067	positive
0.553561	positive				0.573313	positive			0.241283	positive			0.351246	positive
-0.348191	positive				0.396271	positive			0.404597	positive			-0.0196919	positive
0.757267	positive				0.0934568	positive			0.500974	positive			0.0539362	positive
0.399633	positive				0.455708	positive			0.389871	positive			0.0861868	positive
0.603102	positive				0.319713	positive			0.389871	positive			0.00342752	positive
0.637421	positive				0.670091	positive			-0.210576	positive			-0.100636	positive
0.0726007	positive				0.500193	positive			0.0239723	positive			0.454363	positive
0.24636	positive				0.245958	positive			0.0445215	positive			0.253538	positive
0.116173	positive				0.28219	positive			-0.102749	positive			0.138415	positive
-0.213455	positive				0.190793	positive			0.202558	positive			0.175467	positive
0.0931268	positive				0.203043	positive			0.000565666	positive			0.108943	positive
0.597201	positive				0.203043	positive			0.000565666	positive			0.265086	positive
0.890711	positive				-0.00855043	positive			0.210824	positive			0.345997	positive
0.203601	positive				0.613546	positive			0.0806819	positive			0.508761	positive
0.203601	positive				0.613546	positive			0.149794	positive			0.508761	positive
0.742151	positive				0.395086	positive			0.0610091	positive			0.080137	positive
0.742151	positive				0.395086	positive			0.264742	positive			0.132926	positive
0.627726	positive				-0.0688744	positive			0.391228	positive			0.0254013	positive
0.627726	positive				0.341345	positive			0.234067	positive			0.184284	positive
0.846907	positive				0.170152	positive			0.360371	positive			0.199134	positive
0.846907	positive				0.642603	positive			0.0196019	positive			0.339472	positive
-0.440927	positive				0.413505	positive			0.0767155	positive			0.394862	positive
-0.440927	positive				0.516692	positive			0.46238	positive			0.394862	positive
-0.372045	positive				0.206916	positive			0.564741	positive			0.108639	positive
0.927741	positive				-0.293493	positive			0.564741	positive			0.274133	positive
-0.709433	positive				0.119478	positive			0.195803	positive			0.387917	positive
0.230275	positive				0.258727	positive			0.0853393	positive			0.217861	positive
-0.372784	positive				-0.0645371	positive			0.337872	positive			0.206304	positive
0.452082	positive				0.12072	positive			0.131954	positive			0.206304	positive
0.740424	positive				0.308169	positive			0.424744	positive			0.0564929	positive
0.740424	positive				0.208195	positive			0.181398	positive			0.0835354	positive
0.0769389	positive				0.395025	positive			0.0917101	positive			0.161936	positive
0.548345	positive				0.327177	positive			0.393917	positive			0.550328	positive
0.840646	positive				0.445097	positive			0.196801	positive			0.550328	positive
0.840646	positive				-0.297182	positive			0.355495	positive			0.526132	positive
0.538573	positive				-0.301156	positive			0.404498	positive			0.225577	positive
0.805852	positive				0.376231	positive			0.0661361	positive			-0.0315581	positive
-0.271343	positive				0.395784	positive			0.15355	positive			0.0206542	positive
-0.331355	positive				0.452576	positive			0.468374	positive			0.253992	positive
-0.46216	positive				0.217496	positive			0.327452	positive			0.197768	positive
0.240096	positive				0.56581	positive			0.327452	positive			0.276199	positive
0.64378	positive				0.56581	positive			0.327572	positive			0.276199	positive
-0.416713	positive				-0.170794	positive			0.311921	positive			0.232818	positive
-0.416713	positive				-0.170794	positive			0.311921	positive			0.232818	positive
0.625074	positive				0.384077	positive			0.314526	positive			0.165597	positive
-0.638121	positive				0.384077	positive			-0.0473972	positive			0.277252	positive
0.445751	positive				0.234725	positive			0.165223	positive			0.265614	positive
0.445751	positive				0.284791	positive			0.088507	positive			0.240226	positive
0.656275	positive				0.526731	positive			0.379719	positive			0.33739	positive
0.656275	positive				-0.10635	positive			-0.0488875	positive			0.20962	positive
0.668713	positive				-0.379714	positive			0.175778	positive			0.0642625	positive
0.41209	positive				-0.0320793	positive			0.352893	positive			-0.103609	positive
-0.32044	positive				0.250044	positive			-0.0441743	positive			-0.00299511	positive
0.66088	positive				0.250044	positive			0.135289	positive			0.311396	positive
0.666216	positive				0.446323	positive			0.0586546	positive			0.176375	positive
0.851562	positive				0.427753	positive			0.691475	positive			0.059171	positive
0.88984	positive				-0.0351213	positive			0.691475	positive			-0.172	positive
0.513066	positive				0.698389	positive			0.62082	positive			0.243886	positive
0.829693	positive				0.698389	positive			0.62082	positive			0.214423	positive
0.829693	positive				0.5438	positive			0.707457	positive			0.214423	positive
0.518783	positive				0.5438	positive			0.241777	positive			0.198766	positive
0.821461	positive				0.70434	positive			0.54832	positive			0.131166	positive
0.218117	positive				0.70434	positive			0.606603	positive			0.291702	positive
0.324985	positive				0.361198	positive			0.706871	positive			0.257844	positive
0.324985	positive				0.216376	positive			0.497084	positive			0.296104	positive
0.443597	positive				0.539302	positive			0.693284	positive			0.296104	positive
0.443597	positive				0.539302	positive			0.693284	positive			0.337176	positive
0.146443	positive				0.147674	positive			0.358558	positive			0.0287235	positive
0.146443	positive				0.121996	positive			0.358558	positive			0.0153026	positive
-0.0333414	positive				-0.439977	positive			0.460287	positive			0.162958	positive
0.298698	positive				0.52198	positive			0.460287	positive			0.138205	positive
-0.42055	positive				0.395938	positive			0.375026	positive			0.0537387	positive
0.188185	positive				0.208218	positive			0.141747	positive			0.186476	positive
0.266038	positive				0.604004	positive			0.234212	positive			0.204197	positive
-0.116403	positive				0.272525	positive			0.405329	positive			0.0282685	positive
0.39493	positive				0.205652	positive			0.0244116	positive			0.126619	positive
0.344544	positive				0.173286	positive			0.410284	positive			0.130265	positive
0.131611	positive				0.169426	positive			0.650581	positive			0.110028	positive
0.271424	positive				-0.138629	positive			0.650581	positive			0.235067	positive
0.279722	positive				-0.108276	positive			0.560762	positive			-0.0272089	positive
-0.231799	positive				0.336004	positive			0.618295	positive			0.16284	positive
0.105169	positive				-0.262661	positive			0.759196	positive			0.270703	positive
-0.260737	positive				0.103578	positive			0.727032	positive			0.205809	positive
-0.146703	positive				-0.387311	positive			0.654117	positive			0.116293	positive
-0.3087	positive				0.31188	positive			0.513426	positive			0.20308	positive
-0.552387	positive				0.458259	positive			0.594649	positive			0.175404	positive
0.0880552	positive				0.458259	positive			0.594649	positive			0.175404	positive
0.254073	positive				0.396301	positive			0.300424	positive			0.313405	positive
-0.239491	positive				0.468408	positive			0.598915	positive			0.313405	positive
-0.0147617	positive				0.468408	positive			0.576703	positive			0.230318	positive
-0.0528078	positive				0.387056	positive			0.659128	positive			0.808567	positive
0.372367	positive				-0.318856	positive			0.403381	positive			0.808567	positive
-0.174888	positive				0.214253	positive			0.579621	positive			0.400902	positive
0.46549	positive				0.383852	positive			0.650687	positive			0.170417	positive
0.46549	positive				0.383852	positive			0.367786	positive			0.421547	positive
0.638423	positive				-0.309071	positive			0.431219	positive			0.346628	positive
0.638423	positive				0.267295	positive			0.474369	positive			0.346628	positive
-0.0468136	positive				0.00118478	positive			0.315463	positive			0.357573	positive
0.713183	positive				-0.173166	positive			0.257633	positive			0.0846575	positive
-0.474863	positive				-0.143864	positive			0.175283	positive			-0.0106118	positive
-0.244805	positive				0.0933422	positive			0.366863	positive			-0.00817155	positive
0.39753	positive				-0.0192931	positive			0.464817	positive			0.123399	positive
0.1544	positive				0.184039	positive			0.609206	positive			0.11957	positive
0.292525	positive				0.19462	positive			0.158498	positive			0.199118	positive
0.733565	positive				-0.153452	positive			0.668443	positive			0.256794	positive
0.733565	positive				0.259461	positive			0.668443	positive			0.0143181	positive
0.786376	positive				0.309159	positive			0.604885	positive			-0.0548434	positive
0.786376	positive				0.193885	positive			0.571363	positive			0.350093	positive
-0.266465	positive				-0.00684533	positive			0.626031	positive			0.49013	positive
-0.242776	positive				0.39978	positive			0.152276	positive			0.333813	positive
0.694013	positive				0.556787	positive			0.152276	positive			0.113144	positive
-0.585212	positive				0.613233	positive			0.728377	positive			0.163653	positive
-0.585212	positive				0.219122	positive			0.728377	positive			0.18392	positive
0.090733	positive				0.219122	positive			0.466874	positive			0.183306	positive
0.142209	positive				-0.197645	positive			0.466874	positive			0.0800789	positive
0.39883	positive				0.411804	positive			0.408446	positive			0.294006	positive
0.568984	positive				0.0497743	positive			0.408446	positive			0.449591	positive
0.568984	positive				0.205921	positive			0.416368	positive			0.449591	positive
0.331996	positive				0.183797	positive			0.537645	positive			0.419431	positive
0.532222	positive				0.284867	positive			0.576906	positive			0.497865	positive
0.532222	positive				0.494587	positive			0.642094	positive			0.482233	positive
0.641534	positive				0.0476269	positive			0.350993	positive			0.0155702	positive
0.37181	positive				0.403887	positive			0.0507414	positive			0.106307	positive
-0.518655	positive				0.403887	positive			0.185656	positive			0.291039	positive
0.858525	positive				0.538925	positive			0.375794	positive			0.0556496	positive
0.858525	positive				0.471791	positive			0.449666	positive			0.0556496	positive
-0.462212	positive				0.416134	positive			0.771451	positive			0.0811855	positive
0.614559	positive				-0.0568746	positive			0.771451	positive			0.177589	positive
0.492616	positive				0.55789	positive			0.820065	positive			0.250636	positive
0.926547	positive				0.243606	positive			0.820065	positive			0.27571	positive
-0.66684	positive				0.192567	positive			0.0777781	positive			0.022156	positive
0.589612	positive				0.743063	positive			0.585433	positive			0.154089	positive
-0.229275	positive				0.411877	positive			0.585433	positive			0.0525208	positive
-0.229275	positive				0.411877	positive			0.665088	positive			0.20008	positive
0.443395	positive				0.491716	positive			0.365826	positive			0.189261	positive
0.658046	positive				0.13674	positive			0.462457	positive			-0.196413	positive
0.115576	positive				0.49568	positive			0.517416	positive			0.277864	positive
0.508825	positive				0.457986	positive			0.288689	positive			0.0860186	positive
0.508825	positive				0.378624	positive			0.8529	positive			-0.172116	positive
0.834336	positive				-0.13171	positive			0.8529	positive			-0.106189	positive
0.834336	positive				-0.022837	positive			0.276677	positive			0.245408	positive
0.534218	positive				0.449766	positive			0.68753	positive			0.245408	positive
0.888366	positive				0.440376	positive			0.68753	positive			0.0484429	positive
-0.409495	positive				0.416994	positive			0.711129	positive			0.171458	positive
-0.294102	positive				0.295476	positive			0.381785	positive			0.207837	positive
0.748207	positive				0.323749	positive			0.358145	positive			0.23955	positive
0.416798	positive				0.449038	positive			0.716454	positive			0.563294	positive
0.89011	positive				0.449038	positive			0.716454	positive			0.581898	positive
-0.794282	positive				0.48522	positive			-0.0843938	positive			0.545194	positive
0.271004	positive				0.48522	positive			0.395388	positive			0.575777	positive
0.556973	positive				0.0558335	positive			-0.0954252	positive			0.445334	positive
0.73789	positive				0.0558335	positive			0.300597	positive			0.527234	positive
0.73789	positive				0.550454	positive			0.300597	positive			0.527234	positive
0.127681	positive				-0.188706	positive			0.487383	positive			0.645079	positive
0.631283	positive				0.376027	positive			0.581435	positive			0.640452	positive
0.794346	positive				0.0746621	positive			0.323045	positive			0.367876	positive
0.522722	positive				0.0746621	positive			0.420162	positive			0.0866917	positive
0.522722	positive				0.376093	positive			0.336159	positive			0.287251	positive
0.786328	positive				0.0710456	positive			0.381108	positive			0.287251	positive
0.785208	positive				0.0995266	positive			0.538444	positive			0.0917928	positive
0.592444	positive				0.606129	positive			-0.20121	positive			0.11507	positive
0.0702833	positive				0.606129	positive			0.169481	positive			0.073094	positive
-0.198302	positive				0.641358	positive			0.0425524	positive			0.128921	positive
-0.198302	positive				0.185486	positive			0.322641	positive			0.212749	positive
-0.402	positive				0.243127	positive			-0.129619	positive			0.0126593	positive
0.38786	positive				0.162477	positive			0.162381	positive			0.140627	positive
0.38786	positive				0.381304	positive			0.455718	positive			0.45395	positive
0.457578	positive				-0.423934	positive			0.0367578	positive			0.0872882	positive
0.457578	positive				0.408301	positive			0.0548937	positive			-0.200235	positive
-0.108129	positive				0.244044	positive			0.0142341	positive			-0.100659	positive
-0.2837	positive				-0.241229	positive			0.143833	positive			0.202655	positive
-0.103128	positive				-0.256989	positive			0.262392	positive			0.64709	positive
-0.103128	positive				0.29366	positive			-0.0103937	positive			-0.0721753	positive
-0.404654	positive				0.29366	positive			-0.152816	positive			-0.106775	positive
0.477503	positive				0.152017	positive			0.109816	positive			0.13243	positive
-0.111473	positive				0.152017	positive			0.166865	positive			0.353922	positive
-0.273926	positive				-0.0306285	positive			0.0587652	positive			-0.201946	positive
0.289458	positive				0.132882	positive			0.347351	positive			0.00231297	positive
0.0414846	positive				0.00295748	positive			0.135752	positive			-0.196867	positive
-0.0483393	positive				-0.384746	positive			0.077623	positive			-0.171396	positive
-0.131089	positive				-0.384746	positive			0.146896	positive			0.369565	positive
0.399045	positive				-0.337173	positive			-0.146897	positive			0.518372	positive
-0.013443	positive				0.0647651	positive			0.145781	positive			0.0878576	positive
-0.540626	positive				0.127623	positive			-0.108215	positive			0.444662	positive
-0.079514	positive				0.328836	positive			0.0456273	positive			0.386085	positive
-0.301185	positive				0.328836	positive			-0.111766	positive			0.0959318	positive
0.369961	positive				0.0947016	positive			0.298926	positive			0.0585532	positive
0.569864	positive				0.0947016	positive			0.0906274	positive			0.151597	positive
0.752378	positive				0.249573	positive			-0.01774	positive			0.0514819	positive
0.752378	positive				0.249573	positive			0.745876	positive			-0.0251961	positive
-0.392735	positive				0.24272	positive			-0.0457759	positive			0.0580765	positive
0.89138	positive				0.24272	positive			0.201234	positive			0.963169	positive
0.89138	positive				0.239934	positive			0.0708147	positive			-0.0083825	positive
-0.215512	positive				0.21155	positive			0.241563	positive			0.150962	positive
-0.215512	positive				0.403839	positive			0.242505	positive			0.315231	positive
0.911352	positive				0.403839	positive			0.0977062	positive			0.315231	positive
0.911352	positive				0.390385	positive			0.156702	positive			0.0937162	positive
0.277413	positive				-0.0520687	positive			-0.0858989	positive			0.0937162	positive
0.880105	positive				0.207496	positive			-0.0668504	positive			0.0926654	positive
0.880105	positive				-0.517145	positive			0.120663	positive			0.0926654	positive
0.806061	positive				-0.0195312	positive			0.497776	positive			0.211379	positive
0.519373	positive				0.154167	positive			0.644631	positive			0.0785358	positive
-0.67282	positive				-0.224361	positive			0.644631	positive			0.310321	positive
-0.359413	positive				-0.224361	positive			0.22519	positive			0.310245	positive
-0.440535	positive				0.630319	positive			0.22519	positive			0.275546	positive
0.31058	positive				0.280194	positive			0.692791	positive			0.15209	positive
0.308115	positive				0.049914	positive			0.692791	positive			0.15958	positive
0.557202	positive				0.108536	positive			0.139736	positive			0.437005	positive
0.548831	positive				0.108536	positive			0.162149	positive			0.216544	positive
0.612212	positive				0.00685976	positive			0.0406574	positive			0.483618	positive
0.617945	positive				0.342761	positive			0.561487	positive			0.461058	positive
0.617945	positive				0.342761	positive			0.330048	positive			0.173568	positive
0.387212	positive				0.191138	positive			0.0627218	positive			0.489594	positive
0.717972	positive				0.365568	positive			0.159895	positive			0.246119	positive
-0.334348	positive				0.439639	positive			0.338569	positive			0.481741	positive
-0.334348	positive				0.416279	positive			0.324741	positive			-0.0374122	positive
0.614634	positive				0.291482	positive			0.324741	positive			0.39535	positive
0.614634	positive				0.579903	positive			0.31396	positive			-0.081456	positive
0.699317	positive				0.0793221	positive			0.176961	positive			-0.081456	positive
0.699317	positive				0.169092	positive			0.139865	positive			0.0712015	positive
0.113243	positive				0.400427	positive			-0.027076	positive			0.262163	positive
0.660148	positive				-0.0195124	positive			0.510403	positive			0.103642	positive
0.660148	positive				-0.0195124	positive			0.229012	positive			0.215123	positive
0.932926	positive				-0.155707	positive			0.393323	positive			-0.0155338	positive
0.932926	positive				-0.122271	positive			0.238896	positive			0.20764	positive
0.663879	positive				0.284793	positive			0.387181	positive			0.194768	positive
0.826471	positive				0.316194	positive			0.387181	positive			-0.0881863	positive
-0.751026	positive				-0.0309516	positive			0.613492	positive			-0.164479	positive
0.706281	positive				-0.323951	positive			-0.0407198	positive			-0.0702068	positive
0.306596	positive				-0.032861	positive			0.135811	positive			0.438602	positive
-0.316656	positive				0.169805	positive			0.135811	positive			0.0772729	positive
-0.316656	positive				0.0683813	positive			-0.0939466	positive			-0.170907	positive
0.466691	positive				-0.151866	positive			-0.084728	positive			0.0293187	positive
-0.78782	positive				-0.0140129	positive			0.126639	positive			0.243656	positive
-0.686633	positive				0.127962	positive			0.285411	positive			0.0341275	positive
-0.686633	positive				-0.167342	positive			0.187661	positive			0.767373	positive
-0.322255	positive				0.418596	positive			0.138011	positive			0.501423	positive
-0.322255	positive				0.418596	positive			0.696954	positive			0.253304	positive
-0.674456	positive				0.205319	positive			0.269114	positive			0.00223039	positive
0.130574	positive				0.633512	positive			0.452631	positive			0.195213	positive
0.751564	positive				-0.420481	positive			0.620865	positive			0.115919	positive
0.325735	positive				-0.420481	positive			0.753386	positive			0.00820397	positive
0.539808	positive				-0.178461	positive			0.584858	positive			0.419005	positive
0.539808	positive				-0.178461	positive			0.418848	positive			-0.259204	positive
0.210557	positive				0.113315	positive			0.418848	positive			-0.0254075	positive
-0.025711	positive				-0.186581	positive			0.228273	positive			0.00268044	positive
-0.413774	positive				0.105458	positive			0.142885	positive			0.206967	positive
-0.353498	positive				0.413245	positive			0.11574	positive			0.192791	positive
0.00490075	positive				0.50528	positive			-0.545469	positive			0.0542809	positive
-0.170801	positive				0.154643	positive			0.144116	positive			0.278809	positive
0.450903	positive				0.209832	positive			0.530288	positive			0.23581	positive
0.287334	positive				0.471572	positive			0.478776	positive			0.123204	positive
0.294304	positive				0.191599	positive			-0.185517	positive			-0.00413035	positive
-0.29328	positive				0.44606	positive			0.0296051	positive			0.0224066	positive
-0.29328	positive				0.534566	positive			0.233056	positive			0.660826	positive
0.928194	positive				0.0724701	positive			0.209222	positive			0.346579	positive
0.928194	positive				-0.1658	positive			0.369514	positive			0.346579	positive
0.352135	positive				-0.277642	positive			0.40912	positive			0.41016	positive
0.231597	positive				0.361079	positive			0.22314	positive			0.41016	positive
0.231597	positive				0.401127	positive			0.362612	positive			0.07796	positive
0.882005	positive				0.00446398	positive			0.461277	positive			0.07796	positive
0.882005	positive				0.159557	positive			0.477605	positive			0.00451762	positive
0.506709	positive				0.370578	positive			0.028646	positive			0.234923	positive
-0.106909	positive				0.187154	positive			0.251993	positive			0.415197	positive
-0.211486	positive				0.0597381	positive			0.30143	positive			0.415197	positive
-0.211486	positive				0.156844	positive			0.153625	positive			0.363593	positive
-0.39946	positive				0.0592033	positive			0.153625	positive			0.363593	positive
0.012965	positive				0.185891	positive			0.239262	positive			0.208496	positive
-0.109827	positive				0.0104064	positive			-0.236252	positive			0.208496	positive
-0.316666	positive				-0.0710833	positive			-0.0268098	positive			0.0992505	positive
0.597452	positive				-0.0732034	positive			0.230792	positive			0.111999	positive
0.336245	positive				-0.0732034	positive			0.208199	positive			-0.0240381	positive
0.296683	positive				-0.0194475	positive			0.208199	positive			0.0227387	positive
0.326599	positive				0.104637	positive			0.216927	positive			0.179437	positive
0.326599	positive				0.252935	positive			0.216927	positive			-0.0324394	positive
0.900975	positive				0.395671	positive			-0.164882	positive			-0.0324394	positive
0.900975	positive				0.395671	positive			0.0436985	positive			0.241496	positive
0.725738	positive				0.68327	positive			-0.12687	positive			0.0497408	positive
0.725738	positive				0.68327	positive			0.0195917	positive			0.319009	positive
0.896645	positive				0.391332	positive			-0.0571259	positive			0.319009	positive
0.896645	positive				0.472948	positive			-0.406038	positive			0.10482	positive
0.233086	positive				0.314676	positive			0.472402	positive			0.10482	positive
-0.565965	positive				-0.405402	positive			0.0205573	positive			0.0124393	positive
0.305928	positive				0.0620661	positive			-0.245761	positive			0.0938525	positive
-0.34328	positive				0.0620661	positive			0.1965	positive			0.0318863	positive
0.0502417	positive				0.750789	positive			0.0642086	positive			-0.000953818	positive
0.248947	positive				0.750789	positive			-0.0320401	positive			-0.000953818	positive
0.347779	positive				0.337938	positive			0.0447601	positive			0.384167	positive
0.669349	positive				0.337938	positive			0.025296	positive			0.657578	positive
0.669349	positive				0.619999	positive			0.109538	positive			0.657578	positive
0.207356	positive				0.0933575	positive			0.0475366	positive			-0.0445436	positive
-0.027895	positive				0.545357	positive			0.0895948	positive			0.00385778	positive
-0.175353	positive				0.306574	positive			0.143924	positive			0.152424	positive
0.482205	positive				0.306574	positive			-0.0918305	positive			0.152424	positive
0.687402	positive				0.360708	positive			0.132468	positive			0.142222	positive
-0.289091	positive				0.468509	positive			0.50353	positive			0.132218	positive
0.00385043	positive				0.468509	positive			0.223357	positive			-0.211412	positive
0.319225	positive				0.378815	positive			0.223357	positive			0.555424	positive
0.338246	positive				0.549299	positive			0.0211195	positive			0.0518577	positive
0.338246	positive				0.389235	positive			0.230437	positive			0.170874	positive
0.242931	positive				0.428235	positive			0.250199	positive			0.163789	positive
0.242931	positive				0.428235	positive			0.131865	positive			0.230059	positive
0.249218	positive				0.322942	positive			0.131865	positive			0.145917	positive
0.335873	positive				0.322942	positive			0.243461	positive			0.00137396	positive
-0.470731	positive				0.360775	positive			0.254956	positive			0.123351	positive
-0.0477256	positive				0.650442	positive			0.345231	positive			0.303847	positive
0.0451619	positive				0.650442	positive			0.345231	positive			0.0566906	positive
0.107206	positive				0.573999	positive			0.161879	positive			0.159983	positive
0.721399	positive				0.573999	positive			0.291572	positive			-0.0396506	positive
0.721399	positive				0.524995	positive			0.291572	positive			-0.00819739	positive
0.781202	positive				0.241541	positive			0.0613523	positive			0.259802	positive
0.781202	positive				-0.209566	positive			-0.0591628	positive			0.524169	positive
0.415531	positive				0.319456	positive			0.341659	positive			0.0395873	positive
-0.647009	positive				0.467644	positive			0.341659	positive			0.0665424	positive
-0.230535	positive				0.0698029	positive			-0.099392	positive			0.11881	positive
-0.668517	positive				0.118674	positive			0.442399	positive			0.0843166	positive
-0.191175	positive				0.311199	positive			0.283903	positive			0.0252719	positive
-0.191175	positive				0.265902	positive			0.0610665	positive			0.219169	positive
0.222924	positive				0.160306	positive			0.185954	positive			0.0175857	positive
0.00463745	positive				0.868158	positive			-0.238956	positive			-0.0849841	positive
0.765782	positive				0.0650378	positive			0.220446	positive			0.0164811	positive
0.759209	positive				0.216454	positive			0.202148	positive			0.015794	positive
-0.454908	positive				0.427941	positive			0.316772	positive			0.0804041	positive
0.35885	positive				0.357054	positive			0.327725	positive			0.0566846	positive
0.420026	positive				0.214343	positive			0.204925	positive			0.164795	positive
0.312579	positive				0.35358	positive			-0.047125	positive			0.0910445	positive
0.779812	positive				0.114774	positive			0.275466	positive			0.123658	positive
0.540812	positive				0.0434893	positive			0.275466	positive			0.113966	positive
0.487817	positive				0.549913	positive			0.0649214	positive			0.113966	positive
0.751708	positive				0.549913	positive			0.10735	positive			0.16025	positive
0.635447	positive				0.136025	positive			-0.0331871	positive			0.0770951	positive
0.650542	positive				-0.0667579	positive			-0.31842	positive			0.0866917	positive
0.469374	positive				-0.0662256	positive			0.151789	positive			0.287251	positive
0.656733	positive				-0.00931158	positive			0.17609	positive			0.287251	positive
0.600125	positive				0.692346	positive			0.383214	positive			0.00813545	positive
0.600125	positive				-0.0172747	positive			-0.0667774	positive			-0.00408068	positive
0.484792	positive				0.670978	positive			-0.2309	positive			0.0122352	positive
0.333336	positive				-0.449002	positive			0.0528721	positive			0.11507	positive
0.369488	positive				-0.476776	positive			0.0465063	positive			0.0308525	positive
-0.370858	positive				-0.589959	positive			0.578742	positive			0.0230421	positive
-0.556793	positive				-0.589959	positive			0.219905	positive			0.073094	positive
-0.0490474	positive				-0.574543	positive			0.468275	positive			0.0681378	positive
-0.452254	positive				-0.646379	positive			0.522402	positive			-0.0474912	positive
0.317116	positive				-0.207568	positive			0.395622	positive			0.48403	positive
-0.105036	positive				0.74868	positive			0.395627	positive			0.105199	positive
-0.454774	positive				0.747859	positive			0.316009	positive			0.140627	positive
0.289278	positive				0.406171	positive			0.236432	positive			0.24292	positive
-0.114448	positive				0.393343	positive			0.0622945	positive			0.0353502	positive
-0.210592	positive				0.292614	positive			-0.328989	positive			0.45395	positive
-0.482988	positive				-0.0812837	positive			0.339946	positive			-0.200235	positive
0.496031	positive				0.448073	positive			0.139742	positive			0.0122899	positive
0.544435	positive				0.327675	positive			0.142632	positive			0.64709	positive
0.22474	positive				0.280831	positive			0.613031	positive			0.0990611	positive
-0.112984	positive				0.375048	positive			0.620998	positive			0.00629871	positive
0.181434	positive				0.401075	positive			0.609902	positive			-0.034371	positive
0.503628	positive				0.401075	positive			0.424756	positive			0.13243	positive
0.465243	positive				0.502777	positive			0.424756	positive			0.353922	positive
0.382147	positive				0.543028	positive			0.490179	positive			0.231397	positive
0.709355	positive				0.543028	positive			0.384486	positive			-0.199283	positive
-0.170994	positive				0.258283	positive			0.384486	positive			-0.171396	positive
-0.655521	positive				0.639498	positive			0.258998	positive			0.371997	positive
0.233655	positive				0.622195	positive			0.365738	positive			0.393371	positive
-0.618672	positive				0.622195	positive			-0.0506514	positive			0.369565	positive
-0.128533	positive				0.771277	positive			0.285216	positive			0.122077	positive
0.252762	positive				0.93069	positive			0.0354181	positive			0.518372	positive
0.398306	positive				0.768243	positive			0.0876896	positive			0.0723604	positive
-0.490205	positive				0.78228	positive			0.2346	positive			0.444662	positive
-0.00496998	positive				0.628169	positive			0.263156	positive			0.386085	positive
0.28188	positive				0.596458	positive			0.454104	positive			0.386085	positive
0.701676	positive				0.596458	positive			0.229869	positive			0.0575359	positive
-0.445334	positive				-0.46508	positive			0.236694	positive			0.0455165	positive
-0.285262	positive				0.0811339	positive			0.316208	positive			0.0585532	positive
0.128814	positive				-0.285026	positive			0.543349	positive			0.151597	positive
0.327729	positive				-0.277659	positive			0.432712	positive			-0.111116	positive
0.327729	positive				0.363737	positive			0.619031	positive			0.0514819	positive
0.381181	positive				-0.176785	positive			0.37831	positive			-0.0104262	positive
-0.0369348	positive				-0.233657	positive			0.37831	positive			-0.0853897	positive
-0.449502	positive				0.122205	positive			0.80367	positive			0.0687554	positive
-0.0234479	positive				0.235464	positive			0.523929	positive			0.210536	positive
-0.0234479	positive				0.113512	positive			0.349422	positive			0.963169	positive
0.457408	positive				-0.245534	positive			0.349422	positive			0.150962	positive
0.361903	positive				0.277129	positive			0.323491	positive			0.315231	positive
0.515693	positive				-0.527061	positive			0.448433	positive			0.315231	positive
0.316138	positive				0.169071	positive			0.168359	positive			0.0937162	positive
0.276024	positive				0.315699	positive			0.401777	positive			0.0937162	positive
0.128035	positive				0.00868243	positive			0.297629	positive			0.0762889	positive
0.128035	positive				-0.278892	positive			0.299347	positive			0.0926654	positive
-0.265229	positive				-0.0225026	positive			0.236808	positive			0.0926654	positive
0.0847959	positive				-0.158606	positive			0.236808	positive			0.211379	positive
0.692764	positive				-0.0144421	positive			0.299057	positive			0.0240641	positive
0.692764	positive				0.497231	positive			0.554402	positive			0.0593186	positive
-0.178342	positive				0.438913	positive			0.656623	positive			0.310321	positive
-0.112288	positive				0.583624	positive			0.155606	positive			0.310245	positive
-0.32254	positive				0.608687	positive			0.155606	positive			0.123445	positive
-0.485956	positive				0.441239	positive			0.210744	positive			0.275546	positive
0.589084	positive				0.696495	positive			0.383564	positive			0.324692	positive
-0.123409	positive				0.720938	positive			0.171987	positive			0.15209	positive
-0.371944	positive				0.485198	positive			0.287891	positive			0.124516	positive
-0.428569	positive				0.826709	positive			0.287891	positive			0.15958	positive
0.562672	positive				0.826709	positive			0.47584	positive			0.0369311	positive
0.0247911	positive				0.645197	positive			0.47584	positive			0.437005	positive
0.0247911	positive				0.795922	positive			0.235772	positive			0.437005	positive
-0.277631	positive				0.795922	positive			-0.117928	positive			0.216544	positive
-0.537281	positive				0.79901	positive			0.215108	positive			0.483618	positive
-0.0531881	positive				0.70574	positive			0.63354	positive			0.461058	positive
-0.613346	positive				0.606725	positive			0.63354	positive			0.489594	positive
-0.0681197	positive				0.606725	positive			0.590594	positive			0.489594	positive
0.101282	positive				0.428955	positive			0.590594	positive			0.462766	positive
-0.330056	positive				0.345526	positive			0.0855733	positive			0.246119	positive
0.0324563	positive				0.502496	positive			0.450215	positive			0.481741	positive
-0.263582	positive				0.502496	positive			0.442406	positive			0.481741	positive
0.107954	positive				0.128893	positive			0.0239154	positive			0.240628	positive
0.173529	positive				0.542417	positive			0.155176	positive			0.186376	positive
0.185056	positive				0.722227	positive			0.16145	positive			-0.0374122	positive
0.234995	positive				0.705117	positive			0.114646	positive			-0.0374122	positive
0.195269	positive				0.496529	positive			0.0671391	positive			0.323296	positive
-0.0997881	positive				0.10466	positive			0.143242	positive			0.39535	positive
0.284418	positive				-0.684349	positive			0.20099	positive			-0.081456	positive
0.405154	positive				0.00839592	positive			-0.0169273	positive			-0.081456	positive
-0.517534	positive				0.019168	positive			0.0426873	positive			-0.0120483	positive
-0.274043	positive				0.019168	positive			0.0442975	positive			0.206843	positive
0.400836	positive				0.642132	positive			0.218038	positive			0.357407	positive
0.213301	positive				-0.364676	positive			0.518599	positive			0.124682	positive
-0.441019	positive				0.722506	positive			0.34206	positive			0.0336675	positive
0.227266	positive				0.0848154	positive			0.402369	positive			-0.0276756	positive
-0.22066	positive				0.0848154	positive			0.65382	positive			0.262163	positive
-0.22066	positive				0.403332	positive			0.559121	positive			-0.0155338	positive
-0.181602	positive				0.403332	positive			0.472683	positive			0.254115	positive
0.30966	positive				0.173394	positive			0.473536	positive			0.0844428	positive
-0.326143	positive				0.702999	positive			0.233181	positive			0.247724	positive
-0.326143	positive				0.885885	positive			0.270386	positive			-0.126785	positive
0.608101	positive				0.593534	positive			-0.0807699	positive			0.296495	positive
0.286596	positive				-0.179828	positive			0.0290545	positive			-0.0137511	positive
0.381637	positive				0.871062	positive			0.28569	positive			0.130759	positive
0.401411	positive				0.420417	positive			0.31451	positive			-0.0162247	positive
0.401411	positive				0.115541	positive			0.132639	positive			-0.0881863	positive
-0.263936	positive				-0.00803652	positive			0.439607	positive			-0.164479	positive
-0.263936	positive				-0.166894	positive			0.448966	positive			-0.0930369	positive
0.527922	positive				0.574114	positive			0.393132	positive			-0.0702068	positive
0.27937	positive				0.360462	positive			-0.18267	positive			-0.160342	positive
0.27937	positive				0.47671	positive			0.261499	positive			0.101418	positive
0.248612	positive				0.438366	positive			0.198005	positive			-0.0225105	positive
0.248612	positive				0.533212	positive			0.0863294	positive			0.438602	positive
-0.262015	positive				0.533212	positive			0.171612	positive			-0.058847	positive
-0.393761	positive				0.391049	positive			0.201344	positive			-0.0199664	positive
0.358809	positive				0.714989	positive			0.226437	positive			0.0772729	positive
-0.134785	positive				0.761543	positive			0.351082	positive			-0.186648	positive
-0.249057	positive				0.0128673	positive			0.349243	positive			-0.00200142	positive
0.747664	positive				0.0128673	positive			0.296743	positive			-0.0456532	positive
0.747664	positive				0.136857	positive			-0.123582	positive			-0.170907	positive
0.707764	positive				0.124196	positive			0.923416	positive			-0.15743	positive
0.707764	positive				-0.219366	positive			-0.273896	positive			0.0293187	positive
0.901643	positive				0.609387	positive			0.51246	positive			0.143693	positive
0.901643	positive				-0.0396019	positive			0.249349	positive			0.243656	positive
-0.0095048	positive				-0.145131	positive			0.159499	positive			0.243656	positive
-0.279449	positive				-0.0345188	positive			0.506627	positive			0.545302	positive
0.490662	positive				0.0593965	positive			0.48099	positive			0.0341275	positive
0.421271	positive				0.0119899	positive			0.48099	positive			0.767373	positive
0.421271	positive				0.409475	positive			0.0121147	positive			0.767373	positive
0.45865	positive				-0.11233	positive			0.382016	positive			0.380867	positive
-0.172739	positive				0.0772228	positive			0.302662	positive			0.501423	positive
-0.320884	positive				-0.213102	positive			0.028837	positive			0.238286	positive
-0.15163	positive				-0.377768	positive			0.296832	positive			0.253304	positive
0.721435	positive				0.0352545	positive			0.495561	positive			0.140327	positive
0.654445	positive				0.749833	positive			-0.038073	positive			0.254253	positive
0.366217	positive				0.876284	positive			-0.122085	positive			0.00223039	positive
0.290462	positive				0.361167	positive			0.324987	positive			0.195213	positive
0.626371	positive				-0.0173465	positive			0.432999	positive			0.0641223	positive
0.626371	positive				0.171034	positive			0.432999	positive			-0.0207996	positive
0.445195	positive				0.171034	positive			-0.0313326	positive			0.11129	positive
0.202878	positive				0.415564	positive			0.188653	positive			0.115919	positive
0.0858074	positive				0.415564	positive			0.0614087	positive			-0.0119733	positive
0.51979	positive				0.221922	positive			0.369789	positive			0.266292	positive
0.100666	positive				0.436513	positive			0.0776953	positive			0.419005	positive
0.532398	positive				0.221423	positive			-0.108736	positive			0.195824	positive
-0.175366	positive				0.168626	positive			0.387303	positive			-0.0254075	positive
0.673462	positive				0.630926	positive			0.460342	positive			0.177117	positive
0.548438	positive				0.64007	positive			0.266513	positive			0.206967	positive
0.00853725	positive				0.162043	positive			0.278699	positive			0.146421	positive
0.0523443	positive				0.6635	positive			0.0619149	positive			0.0545852	positive
0.630189	positive				0.0120673	positive			0.112868	positive			0.175707	positive
0.586699	positive				0.542625	positive			0.421672	positive			0.34536	positive
0.17339	positive				0.64509	positive			0.714663	positive			0.34536	positive
-0.310919	positive				0.66301	positive			0.714663	positive			0.278809	positive
0.182044	positive				0.0767161	positive			0.238719	positive			0.23581	positive
0.449256	positive				0.0674097	positive			0.12371	positive			0.153499	positive
0.16767	positive				0.0819989	positive			0.41427	positive			0.0492686	positive
0.104453	positive				0.710506	positive			0.414462	positive			-0.00413035	positive
0.409133	positive				0.710506	positive			0.414462	positive			0.0224066	positive
-0.478827	positive				-0.2818	positive			0.104725	positive			0.660826	positive
-0.145938	positive				0.664762	positive			0.558015	positive			0.660826	positive
-0.300715	positive				0.0690052	positive			0.298331	positive			0.346579	positive
0.0971375	positive				0.722203	positive			0.298331	positive			0.346579	positive
0.0971375	positive				0.696003	positive			0.452987	positive			0.41016	positive
0.154139	positive				0.759779	positive			0.221741	positive			0.41016	positive
0.0757095	positive				-0.307584	positive			0.451697	positive			0.07796	positive
-0.0784798	positive				0.678011	positive			0.0536447	positive			-0.0319028	positive
-0.158043	positive				0.678011	positive			0.217716	positive			0.308416	positive
-0.0417436	positive				0.7414	positive			0.27086	positive			0.00451762	positive
-0.367903	positive				0.712918	positive			0.551249	positive			0.234923	positive
-0.00100275	positive				0.741028	positive			0.551249	positive			0.234923	positive
0.119946	positive				-0.258118	positive			0.185408	positive			0.415197	positive
0.245162	positive				0.709463	positive			0.155631	positive			0.415197	positive
0.488101	positive				0.682745	positive			0.226692	positive			0.163594	positive
-0.00414016	positive				0.720773	positive			0.23115	positive			0.363593	positive
0.342362	positive				-0.32273	positive			0.509387	positive			0.363593	positive
-0.328508	positive				-0.32273	positive			0.105066	positive			0.208496	positive
0.533811	positive				-0.145318	positive			0.574932	positive			0.208496	positive
0.533811	positive				0.65903	positive			0.179278	positive			0.0992505	positive
0.0598142	positive				0.628936	positive			0.0834997	positive			0.111999	positive
-0.186263	positive				0.190734	positive			0.44727	positive			-0.0240381	positive
-0.305149	positive				-0.0509744	positive			0.322186	positive			0.179437	positive
-0.270349	positive				-0.0509744	positive			0.471931	positive			-0.0324394	positive
0.508906	positive				0.00179189	positive			0.317826	positive			-0.0324394	positive
0.0271965	positive				0.00179189	positive			-0.0353578	positive			0.241496	positive
-0.223175	positive				0.372675	positive			0.418923	positive			0.319009	positive
-0.0637935	positive				0.372675	positive			0.475343	positive			0.10482	positive
0.352031	positive				-0.136161	positive			0.475343	positive			0.10482	positive
0.00791416	positive				-0.136161	positive			0.106663	positive			0.0124393	positive
-0.181511	positive				0.0437971	positive			0.106663	positive			0.0147916	positive
0.343751	positive				0.0437971	positive			0.386024	positive			0.0938525	positive
0.239569	positive				0.147521	positive			0.386024	positive			0.0318863	positive
0.482427	positive				0.553627	positive			0.179265	positive			-0.000953818	positive
0.206767	positive				-0.226341	positive			0.0448446	positive			0.384167	positive
-0.320314	positive				0.233681	positive			0.363779	positive			0.384167	positive
0.373904	positive				-0.206593	positive			0.19714	positive			0.657578	positive
0.320323	positive				-0.0186473	positive			0.144597	positive			0.657578	positive
0.180787	positive				0.430338	positive			0.0897627	positive			-0.0445436	positive
-0.00189669	positive				0.137211	positive			0.228996	positive			0.288381	positive
-0.498625	positive				-0.302416	positive			0.203119	positive			0.152424	positive
0.301662	positive				-0.302416	positive			0.283143	positive			0.142222	positive
0.0724049	positive				0.546041	positive			0.455863	positive			-0.0203987	positive
0.218743	positive				-0.0436729	positive			0.391554	positive			0.132218	positive
0.454051	positive				-0.0436729	positive			0.391554	positive			-0.211412	positive
0.403088	positive				0.320314	positive			0.301979	positive			0.555424	positive
0.403088	positive				0.244917	positive			0.301979	positive			0.555424	positive
-0.392089	positive				0.201419	positive			0.272676	positive			0.0518577	positive
0.377676	positive				0.60707	positive			0.272676	positive			-0.0643984	positive
0.553051	positive				0.60707	positive			0.416729	positive			0.0622874	positive
-0.649742	positive				0.333331	positive			0.494854	positive			0.0473852	positive
-0.0487887	positive				0.658281	positive			0.494854	positive			0.0168065	positive
-0.212507	positive				0.658281	positive			0.337441	positive			0.0168065	positive
0.234317	positive				0.474162	positive			0.337441	positive			-0.0630721	positive
0.234317	positive				0.484747	positive			0.129216	positive			0.0866196	positive
0.388186	positive				0.244683	positive			0.250588	positive			0.364621	positive
0.611793	positive				0.273874	positive			0.0235336	positive			0.230059	positive
0.118563	positive				0.532471	positive			0.246614	positive			0.00137396	positive
0.758375	positive				0.565969	positive			0.444147	positive			0.123351	positive
0.758375	positive				0.199377	positive			0.444147	positive			0.192969	positive
0.0934564	positive				0.433848	positive			0.467098	positive			0.186608	positive
0.545387	positive				-0.0871999	positive			0.188958	positive			0.111888	positive
0.435583	positive				0.769759	positive			0.188958	positive			0.0656233	positive
0.226748	positive				0.523188	positive			0.622108	positive			0.0650311	positive
0.430589	positive				-0.119785	positive			0.239225	positive			0.113266	positive
0.160279	positive				0.279854	positive			0.337542	positive			-0.0168851	positive
-0.528369	positive				0.603992	positive			0.395773	positive			0.524169	positive
0.31826	positive				0.372859	positive			0.379669	positive			0.128088	positive
0.430782	positive				0.394672	positive			0.30145	positive			-0.0865799	positive
0.271254	positive				0.505707	positive			0.30145	positive			0.211622	positive
0.00897389	positive				-0.0265069	positive			0.31038	positive			0.0320236	positive
0.375306	positive				-0.0265069	positive			0.31038	positive			0.0665424	positive
0.0831063	positive				0.527653	positive			0.610564	positive			0.0855444	positive
0.236982	positive				0.259228	positive			0.479486	positive			0.219169	positive
-0.0839113	positive				0.651488	positive			0.643169	positive			0.108036	positive
0.810591	positive				0.606763	positive			0.566058	positive			-0.000507747	positive
0.609115	positive				0.555121	positive			0.478209	positive			-0.0849841	positive
-0.00710365	positive				0.695022	positive			0.478209	positive			0.0337828	positive
-0.273639	positive				0.177734	positive			0.24968	positive			-0.0156676	positive
-0.17816	positive				-0.0378812	positive			0.24968	positive			0.112212	positive
0.0319761	positive				0.131704	positive			0.518885	positive			0.0657066	positive
0.730119	positive				0.211501	positive			0.518885	positive			0.0696382	positive
-0.147622	positive				0.0783635	positive			0.0530963	positive			0.0616992	positive
0.0884156	positive				0.262259	positive			0.166109	positive			0.0179668	positive
-0.0200519	positive				0.262259	positive			0.534072	positive			0.0804041	positive
0.255372	positive				0.0535398	positive			0.600671	positive			0.158293	positive
0.0761612	positive				0.325485	positive			0.614234	positive			0.164795	positive
-0.0438679	positive				0.2079	positive			0.317589	positive			0.161408	positive
0.395695	positive				0.562868	positive			0.083194	positive			0.0836365	positive
0.299379	positive				0.326573	positive			0.126125	positive			0.0910445	positive
0.446937	positive				0.217042	positive			0.126125	positive			0.229371	positive
0.168976	positive				0.145465	positive			0.216266	positive			0.20371	positive
-0.0289763	positive				0.17352	positive			0.245461	positive			0.00889079	positive
0.260746	positive				0.363031	positive			0.171088	positive			0.00708364	positive
0.210333	positive				0.0596693	positive			0.261337	positive			0.0427878	positive
0.293978	positive				0.457802	positive			0.0984214	positive			0.0668573	positive
0.27999	positive				0.457802	positive			0.346467	positive			0.0305632	positive
0.27999	positive				0.170795	positive			0.175275	positive			0.0455297	positive
0.23358	positive				0.0916241	positive			-0.0287053	positive			-0.00923754	positive
0.23358	positive				0.085038	positive			-0.0287053	positive			0.199217	positive
0.409875	positive				-0.0593824	positive			-0.0660088	positive			0.0920936	positive
0.335032	positive				-0.236421	positive			0.0848856	positive			0.144645	positive
-0.0611495	positive				-0.230396	positive			-0.0374071	positive			-0.0131482	positive
0.350363	positive				0.0616383	positive			0.113909	positive			0.0581596	positive
0.337067	positive				0.0616383	positive			0.047647	positive			-0.00438459	positive
0.112318	positive				0.200038	positive			0.291699	positive			-0.0445339	positive
0.309211	positive				0.200038	positive			0.016279	positive			0.130614	positive
0.118057	positive				0.331546	positive			-0.0519552	positive			-0.0634978	positive
0.378485	positive				0.331546	positive			-0.0519552	positive			0.105938	positive
0.156562	positive				-0.333286	positive			-0.330973	positive			0.173956	positive
0.164152	positive				0.485442	positive			-0.330973	positive			0.0438028	positive
0.022416	positive				0.485442	positive			0.218041	positive			-0.0162854	positive
0.413804	positive				0.0497847	positive			0.197108	positive			0.336443	positive
-0.120343	positive				0.0442444	positive			0.197108	positive			0.0462893	positive
0.253818	positive				-0.150535	positive			-0.120371	positive			0.18251	positive
0.405306	positive				-0.150535	positive			-0.120371	positive			0.154905	positive
0.315457	positive				-0.0542827	positive			-0.0693545	positive			0.0587179	positive
0.273498	positive				-0.192039	positive			-0.0693545	positive			0.0910529	positive
0.148082	positive				0.520166	positive			-0.0876444	positive			-0.0643046	positive
0.182534	positive				0.594928	positive			-0.0876444	positive			0.141624	positive
0.48566	positive				0.377534	positive			-0.0513527	positive			0.0919739	positive
0.354592	positive				0.478451	positive			-0.121389	positive			0.0919739	positive
0.453142	positive				0.478451	positive			0.0801873	positive			0.144009	positive
0.453142	positive				0.542171	positive			0.0662134	positive			0.144009	positive
0.71441	positive				0.27766	positive			0.442632	positive			0.271789	positive
0.541294	positive				0.589407	positive			0.442632	positive			-0.266242	positive
0.430347	positive				0.119613	positive			0.133664	positive			-0.100166	positive
0.430347	positive				0.681093	positive			0.362032	positive			0.0397864	positive
-0.0218656	positive				0.255069	positive			0.362032	positive			-0.0251168	positive
0.34038	positive				0.547375	positive			0.166519	positive			0.0846708	positive
-0.125553	positive				0.482764	positive			0.430184	positive			0.175331	positive
0.490413	positive				0.154183	positive			0.430184	positive			0.175331	positive
0.00439364	positive				-0.0400596	positive			0.327594	positive			0.0399511	positive
-0.0499894	positive				0.152618	positive			0.327594	positive			0.143608	positive
-0.524479	positive				0.261143	positive			0.402058	positive			0.161906	positive
-0.0714051	positive				0.0957943	positive			0.567936	positive			0.222606	positive
0.618093	positive				0.502843	positive			-0.0554969	positive			-0.0416569	positive
-0.524117	positive				-0.0816048	positive			-0.065531	positive			0.275157	positive
-0.123575	positive				-0.0415218	positive			-0.065531	positive			0.141485	positive
0.152987	positive				0.531627	positive			0.317353	positive			9.22942e-05	positive
-0.101421	positive				0.523191	positive			0.384367	positive			0.347934	positive
0.0722381	positive				0.615691	positive			0.118866	positive			0.311298	positive
0.271935	positive				0.615691	positive			0.24002	positive			0.0507656	positive
-0.284951	positive				0.374398	positive			0.0622774	positive			-0.00396408	positive
-0.255466	positive				0.177287	positive			0.0622774	positive			0.0673805	positive
0.418759	positive				0.459228	positive			0.200996	positive			0.0195474	positive
0.0885568	positive				0.468552	positive			0.321068	positive			0.0863185	positive
-0.209116	positive				0.036855	positive			0.0644957	positive			0.168735	positive
0.160295	positive				0.219571	positive			0.150092	positive			0.151334	positive
-0.225246	positive				0.219571	positive			0.480819	positive			0.135406	positive
0.230854	positive				0.0313716	positive			0.480819	positive			0.189408	positive
0.0044796	positive				0.0313716	positive			0.156722	positive			0.178489	positive
-0.0306634	positive				0.415208	positive			0.0893479	positive			0.0671804	positive
0.354148	positive				0.415208	positive			0.172888	positive			-0.0603589	positive
-0.213602	positive				0.00472462	positive			0.347931	positive			0.156597	positive
-0.213602	positive				0.00472462	positive			0.347393	positive			0.00912141	positive
0.541355	positive				0.011151	positive			0.524248	positive			0.0373558	positive
0.541355	positive				0.526828	positive			0.382734	positive			0.438766	positive
0.311019	positive				0.526828	positive			0.296359	positive			0.438766	positive
-0.262487	positive				-0.240461	positive			0.097899	positive			0.465673	positive
0.225541	positive				-0.240461	positive			-0.0891206	positive			0.300223	positive
-0.158199	positive				0.342897	positive			0.17536	positive			0.392138	positive
-0.158199	positive				0.538204	positive			0.0671815	positive			0.129609	positive
0.438079	positive				0.34028	positive			0.421839	positive			0.0990092	positive
-0.309822	positive				0.34028	positive			0.0338274	positive			0.186082	positive
0.27779	positive				0.860023	positive			0.160217	positive			0.124387	positive
-0.4089	positive				0.860023	positive			0.243173	positive			-0.0032206	positive
0.799207	positive				-0.0131062	positive			0.033791	positive			0.453415	positive
-0.190094	positive				0.171178	positive			0.184691	positive			0.128012	positive
-0.254794	positive				0.840602	positive			-0.0925232	positive			0.305802	positive
-0.254794	positive				0.840602	positive			0.427084	positive			0.247892	positive
0.415357	positive				-0.0606966	positive			0.427084	positive			0.228176	positive
0.0462893	positive				-0.0606966	positive			0.450558	positive			0.0384294	positive
0.0634603	positive				0.161856	positive			0.255613	positive			0.417381	positive
0.122017	positive				0.161856	positive			0.431297	positive			0.275019	positive
0.122017	positive				0.250962	positive			0.34925	positive			-0.0345121	positive
-0.081338	positive				0.250962	positive			-0.0663308	positive			0.173657	positive
0.742333	positive				0.0361653	positive			0.412498	positive			0.204363	positive
0.10731	positive				0.0361653	positive			0.377679	positive			0.00133766	positive
0.813059	positive				0.0843182	positive			0.377679	positive			0.174106	positive
0.654801	positive				0.173943	positive			-0.169635	positive			-0.0326895	positive
0.654801	positive				0.173943	positive			0.360309	positive			0.404738	positive
0.698881	positive				0.248199	positive			0.282545	positive			0.412569	positive
0.319404	positive				0.248199	positive			-0.069246	positive			0.406092	positive
0.383842	positive				0.311929	positive			0.373402	positive			0.0944995	positive
0.224598	positive				0.311929	positive			-0.124439	positive			0.417418	positive
0.245156	positive				-0.0512704	positive			0.110909	positive			0.280635	positive
-0.334353	positive				0.755243	positive			-0.0526587	positive			0.319011	positive
-0.209807	positive				-0.090223	positive			-0.0526587	positive			0.233055	positive
0.278485	positive				0.0907679	positive			0.378408	positive			0.0155234	positive
-0.421806	positive				-0.210066	positive			0.447778	positive			0.245876	positive
0.579827	positive				0.235672	positive			0.264341	positive			0.0563705	positive
0.152236	positive				0.235672	positive			0.0201093	positive			-0.181375	positive
0.13988	positive				0.487309	positive			0.580531	positive			0.209682	positive
-0.451403	positive				0.487309	positive			0.0982021	positive			-0.0172671	positive
[truncated: 228,056+ more rows]

## Sheet: Figure 2B
pair_type	session	relative_count
0	719161530	1.00374
0	750749662	1.00208
0	754312389	1.00249
0	755434585	1.00288
0	756029989	1.00205
0	791319847	1.00212
0	797828357	1.00327
+	719161530	0.590685
+	750749662	0.768989
+	754312389	0.785499
+	755434585	0.751011
+	756029989	0.742077
+	791319847	0.787219
+	797828357	0.773699
-	719161530	0.735413
-	750749662	0.662531
-	754312389	0.68892
-	755434585	0.708714
-	756029989	0.754108
-	791319847	0.710547
-	797828357	0.675409
++	719161530	49.1231
++	750749662	21.5314
++	754312389	16.4408
++	755434585	20.9182
++	756029989	37.1842
++	791319847	22.1841
++	797828357	18.0058
+-	719161530	22.4425
+-	750749662	59.421
+-	754312389	41.5417
+-	755434585	35.0808
+-	756029989	26.739
+-	791319847	36.1252
+-	797828357	21.927
--	719161530	47.9189
--	750749662	31.0586
--	754312389	0
--	755434585	0
--	756029989	51.6495
--	791319847	22.844
--	797828357	49.3787

## Sheet: Figure 2C
signed_motif_type	stimulus	intensity_Z_score
1	Resting_state	-0.34631
2	Resting_state	-0.412141
3	Resting_state	-0.604558
4	Resting_state	0.172847
5	Resting_state	-0.596639
6	Resting_state	-0.848662
7	Resting_state	0.619965
8	Resting_state	0.506496
9	Resting_state	-0.996787
10	Resting_state	-0.407773
11	Resting_state	2.70573
12	Resting_state	-0.262535
13	Resting_state	-0.359407
14	Resting_state	-0.150599
15	Resting_state	4.96369
16	Resting_state	0.106202
17	Resting_state	-0.378564
18	Resting_state	2.11747
19	Resting_state	-0.430649
20	Resting_state	0.429225
21	Resting_state	-0.350498
22	Resting_state	-0.281234
23	Resting_state	-1.27095
24	Resting_state	-0.131672
25	Resting_state	0.228852
26	Resting_state	-0.175629
27	Resting_state	-1.41199
28	Resting_state	0.281772
29	Resting_state	-0.728381
30	Resting_state	-0.299306
31	Resting_state	-0.830712
32	Resting_state	-0.427815
33	Resting_state	-0.888674
34	Resting_state	-0.523341
35	Resting_state	-1.47335
36	Resting_state	0.244855
37	Resting_state	0.0948651
38	Resting_state	-0.358772
39	Resting_state	2.31195
40	Resting_state	2.62897
41	Resting_state	-0.233971
42	Resting_state	-0.0995086
43	Resting_state	-0.14828
44	Resting_state	-0.136804
45	Resting_state	-0.151255
46	Resting_state	-0.105587
47	Resting_state	-0.224922
48	Resting_state	-0.165812
49	Resting_state	-0.130165
50	Resting_state	-0.0886607
51	Resting_state	-0.0994333
52	Resting_state	-0.114513
53	Resting_state	-0.110332
54	Resting_state	0
55	Resting_state	4.2737
56	Resting_state	-0.273553
57	Resting_state	-0.0973884
58	Resting_state	-0.144141
59	Resting_state	-0.160922
60	Resting_state	-0.148542
61	Resting_state	0
62	Resting_state	-0.0807455
63	Resting_state	-0.0964648
64	Resting_state	0
65	Resting_state	4.1803
66	Resting_state	0.137693
67	Resting_state	-0.0885018
68	Resting_state	-0.150051
69	Resting_state	-0.163388
70	Resting_state	-0.152272
71	Resting_state	-0.111951
72	Resting_state	-0.0905688
73	Resting_state	-0.106276
74	Resting_state	0
75	Resting_state	-0.579102
76	Resting_state	-0.833399
77	Resting_state	-0.951381
78	Resting_state	-0.600169
79	Resting_state	-0.511934
80	Resting_state	-0.0979962
81	Resting_state	-0.314993
82	Resting_state	1.37241
83	Resting_state	-0.28534
84	Resting_state	0
85	Resting_state	9.37531
86	Resting_state	-0.096419
87	Resting_state	-0.0758187
88	Resting_state	-0.118194
89	Resting_state	-0.0806422
90	Resting_state	-0.0932247
91	Resting_state	-0.0904829
92	Resting_state	0
93	Resting_state	-0.0807315
94	Resting_state	-0.0877494
95	Resting_state	-0.104129
96	Resting_state	0
97	Resting_state	-0.0796305
98	Resting_state	-0.0757987
99	Resting_state	0
100	Resting_state	0
101	Resting_state	-0.0807559
102	Resting_state	0
103	Resting_state	0
104	Resting_state	-0.075817
105	Resting_state	-0.0915598
106	Resting_state	-0.0708881
107	Resting_state	-0.0857774
108	Resting_state	0
109	Resting_state	-0.0758224
110	Resting_state	0
111	Resting_state	-0.0846951
112	Resting_state	0
113	Resting_state	-0.0939006
114	Resting_state	0
115	Resting_state	0
116	Resting_state	0
117	Resting_state	0
118	Resting_state	-0.0796378
119	Resting_state	0
120	Resting_state	-0.0758177
121	Resting_state	0
122	Resting_state	0
123	Resting_state	0
124	Resting_state	0
125	Resting_state	0
126	Resting_state	-0.0708881
127	Resting_state	0
128	Resting_state	0
129	Resting_state	0
130	Resting_state	0
131	Resting_state	0
132	Resting_state	0
1	Flashes	0.681815
2	Flashes	-0.503669
3	Flashes	-0.284699
4	Flashes	-0.977576
5	Flashes	0.323918
6	Flashes	-0.59508
7	Flashes	-0.78948
8	Flashes	0.0527805
9	Flashes	-0.978567
10	Flashes	0.0621864
11	Flashes	0.960932
12	Flashes	0.112829
13	Flashes	0.168715
14	Flashes	-0.165767
15	Flashes	4.62438
16	Flashes	-0.309902
17	Flashes	0.319918
18	Flashes	0.145542
19	Flashes	0.356795
20	Flashes	-0.402402
21	Flashes	0.24482
22	Flashes	-0.322599
23	Flashes	-0.254119
24	Flashes	-0.151753
25	Flashes	-0.0424355
26	Flashes	-0.392162
27	Flashes	-0.0294778
28	Flashes	-0.309487
29	Flashes	-0.244733
30	Flashes	-0.128334
31	Flashes	0.211087
32	Flashes	-0.28784
33	Flashes	0.100278
34	Flashes	0.0147944
35	Flashes	-0.788589
36	Flashes	-0.111333
37	Flashes	-0.100898
38	Flashes	-0.135156
39	Flashes	0.677578
40	Flashes	-0.0370245
41	Flashes	-0.0578995
42	Flashes	-0.0733545
43	Flashes	0.00747885
44	Flashes	-0.0246819
45	Flashes	-0.113455
46	Flashes	-0.0733559
47	Flashes	-0.281773
48	Flashes	-0.123872
49	Flashes	-0.0679332
50	Flashes	-0.0733556
51	Flashes	-0.132104
52	Flashes	-0.108664
53	Flashes	-0.0947016
54	Flashes	0
55	Flashes	1.6253
56	Flashes	0.143727
57	Flashes	-0.124714
58	Flashes	-0.184433
59	Flashes	-0.200937
60	Flashes	-0.177385
61	Flashes	-0.0733503
62	Flashes	-0.151174
63	Flashes	-0.125871
64	Flashes	0
65	Flashes	0.0802866
66	Flashes	-0.113691
67	Flashes	0
68	Flashes	-0.164552
69	Flashes	-0.125424
70	Flashes	-0.207015
71	Flashes	0
72	Flashes	-0.116899
73	Flashes	-0.106281
74	Flashes	0
75	Flashes	-0.091573
76	Flashes	-0.118712
77	Flashes	-0.115474
78	Flashes	0
79	Flashes	-0.0659029
80	Flashes	-0.0949021
81	Flashes	0
82	Flashes	0.210698
83	Flashes	-0.119911
84	Flashes	0
85	Flashes	-0.0730032
86	Flashes	-0.0730035
87	Flashes	-0.0760279
88	Flashes	0
89	Flashes	-0.0730033
90	Flashes	-0.0730032
91	Flashes	-0.0746386
92	Flashes	0
93	Flashes	-0.0746379
94	Flashes	-0.0730018
95	Flashes	0.186703
96	Flashes	0
97	Flashes	0
98	Flashes	-0.08387
99	Flashes	0
100	Flashes	0
101	Flashes	0
102	Flashes	-0.0746367
103	Flashes	-0.0760287
104	Flashes	0
105	Flashes	0
106	Flashes	-0.0730017
107	Flashes	0
108	Flashes	0
109	Flashes	-0.0772586
110	Flashes	-0.0760265
111	Flashes	-0.074637
112	Flashes	0
113	Flashes	0
114	Flashes	-0.0753865
115	Flashes	0
116	Flashes	0
117	Flashes	0
118	Flashes	0
119	Flashes	0
120	Flashes	0
121	Flashes	0
122	Flashes	0
123	Flashes	0
124	Flashes	0
125	Flashes	0
126	Flashes	0
127	Flashes	0
128	Flashes	0
129	Flashes	0
130	Flashes	0
131	Flashes	0
132	Flashes	0
1	Drifting_gratings	-3.43018
2	Drifting_gratings	-1.84602
3	Drifting_gratings	-3.96889
4	Drifting_gratings	-2.50196
5	Drifting_gratings	-4.1323
6	Drifting_gratings	-3.77975
7	Drifting_gratings	-0.402353
8	Drifting_gratings	-1.79803
9	Drifting_gratings	-5.0549
10	Drifting_gratings	-0.106956
11	Drifting_gratings	6.58978
12	Drifting_gratings	-1.7772
13	Drifting_gratings	-1.11169
14	Drifting_gratings	-0.265301
15	Drifting_gratings	15.4999
16	Drifting_gratings	-1.68863
17	Drifting_gratings	-2.53921
18	Drifting_gratings	-0.0368842
19	Drifting_gratings	-1.75344
20	Drifting_gratings	0.20743
21	Drifting_gratings	-1.46376
22	Drifting_gratings	0.583324
23	Drifting_gratings	-5.36463
24	Drifting_gratings	-3.96175
25	Drifting_gratings	0.705825
26	Drifting_gratings	-1.6172
27	Drifting_gratings	-2.16245
28	Drifting_gratings	-1.78082
29	Drifting_gratings	-2.43329
30	Drifting_gratings	-1.27712
31	Drifting_gratings	-6.48191
32	Drifting_gratings	-4.51532
33	Drifting_gratings	-0.632438
34	Drifting_gratings	-2.23378
35	Drifting_gratings	-3.23064
36	Drifting_gratings	-1.78736
37	Drifting_gratings	-0.544785
38	Drifting_gratings	-0.698746
39	Drifting_gratings	11.7045
40	Drifting_gratings	1.37394
41	Drifting_gratings	-1.22106
42	Drifting_gratings	1.26649
43	Drifting_gratings	0.87382
44	Drifting_gratings	-1.0271
45	Drifting_gratings	-0.732985
46	Drifting_gratings	-0.510239
47	Drifting_gratings	-1.19764
48	Drifting_gratings	-0.649641
49	Drifting_gratings	-0.194678
50	Drifting_gratings	-0.371642
51	Drifting_gratings	-0.748664
52	Drifting_gratings	-0.379955
53	Drifting_gratings	-0.398553
54	Drifting_gratings	-0.173922
55	Drifting_gratings	12.6434
56	Drifting_gratings	-0.183861
57	Drifting_gratings	0.903359
58	Drifting_gratings	-1.1344
59	Drifting_gratings	-0.877775
60	Drifting_gratings	-0.536604
61	Drifting_gratings	-0.389993
62	Drifting_gratings	0.495219
63	Drifting_gratings	-0.337664
64	Drifting_gratings	-0.117384
65	Drifting_gratings	12.5025
66	Drifting_gratings	0.617258
67	Drifting_gratings	0.495785
68	Drifting_gratings	-1.31434
69	Drifting_gratings	-0.591553
70	Drifting_gratings	-0.6653
71	Drifting_gratings	-0.511294
72	Drifting_gratings	-0.135832
73	Drifting_gratings	0.41568
74	Drifting_gratings	-0.106861
75	Drifting_gratings	-7.47537
76	Drifting_gratings	-3.98584
77	Drifting_gratings	-2.50988
78	Drifting_gratings	-2.36161
79	Drifting_gratings	-1.06231
80	Drifting_gratings	-1.55268
81	Drifting_gratings	-0.794637
82	Drifting_gratings	2.51829
83	Drifting_gratings	-0.499258
84	Drifting_gratings	-0.165867
85	Drifting_gratings	14.804
86	Drifting_gratings	0.943002
87	Drifting_gratings	-0.812934
88	Drifting_gratings	0.316066
89	Drifting_gratings	-0.602355
90	Drifting_gratings	1.90334
91	Drifting_gratings	-0.696
92	Drifting_gratings	-0.13328
93	Drifting_gratings	0.328743
94	Drifting_gratings	-0.352025
95	Drifting_gratings	0.427606
96	Drifting_gratings	-0.306013
97	Drifting_gratings	0.903178
98	Drifting_gratings	-0.31841
99	Drifting_gratings	-0.229782
100	Drifting_gratings	-0.0971027
101	Drifting_gratings	-0.662251
102	Drifting_gratings	-0.704433
103	Drifting_gratings	-0.63663
104	Drifting_gratings	-0.269539
105	Drifting_gratings	-0.64743
106	Drifting_gratings	-0.224901
107	Drifting_gratings	-0.227287
108	Drifting_gratings	-0.102594
109	Drifting_gratings	-0.632234
110	Drifting_gratings	-0.2665
111	Drifting_gratings	-0.255794
112	Drifting_gratings	-0.089421
113	Drifting_gratings	-0.243388
114	Drifting_gratings	-0.0845664
115	Drifting_gratings	-0.0931871
116	Drifting_gratings	0
117	Drifting_gratings	11.6665
118	Drifting_gratings	-0.487791
119	Drifting_gratings	0.822539
120	Drifting_gratings	-0.531985
121	Drifting_gratings	1.68488
122	Drifting_gratings	-0.195061
123	Drifting_gratings	0.7105
124	Drifting_gratings	-0.177689
125	Drifting_gratings	-0.0807197
126	Drifting_gratings	-0.112134
127	Drifting_gratings	0.495338
128	Drifting_gratings	-0.105021
129	Drifting_gratings	0
130	Drifting_gratings	-0.0883153
131	Drifting_gratings	0
132	Drifting_gratings	0
1	Static_gratings	-2.97873
2	Static_gratings	-2.83129
3	Static_gratings	-2.94366
4	Static_gratings	-1.55796
5	Static_gratings	-4.67242
6	Static_gratings	-3.29322
7	Static_gratings	-0.836773
8	Static_gratings	-1.29273
9	Static_gratings	-5.19438
10	Static_gratings	-0.978761
11	Static_gratings	6.18464
12	Static_gratings	0.19891
13	Static_gratings	-0.816551
14	Static_gratings	-0.237493
15	Static_gratings	16.7652
16	Static_gratings	0.071596
17	Static_gratings	-0.750367
18	Static_gratings	-0.790785
19	Static_gratings	-0.0756631
20	Static_gratings	0.215747
21	Static_gratings	-0.335699
22	Static_gratings	2.14072
23	Static_gratings	-5.10189
24	Static_gratings	-3.94207
25	Static_gratings	0.977861
26	Static_gratings	-2.03073
27	Static_gratings	-2.75366
28	Static_gratings	-1.42563
29	Static_gratings	-0.967162
30	Static_gratings	-1.09843
31	Static_gratings	-4.53431
32	Static_gratings	-3.58808
33	Static_gratings	-0.167537
34	Static_gratings	-1.93349
35	Static_gratings	-2.22409
36	Static_gratings	-1.45291
37	Static_gratings	-0.0769993
38	Static_gratings	-0.944528
39	Static_gratings	12.5008
40	Static_gratings	1.41123
41	Static_gratings	-0.0899777
42	Static_gratings	2.7916
43	Static_gratings	-0.894136
44	Static_gratings	-0.511484
45	Static_gratings	0.911225
46	Static_gratings	-0.302803
47	Static_gratings	-0.632978
48	Static_gratings	-0.0313934
49	Static_gratings	-0.388537
50	Static_gratings	-0.294334
51	Static_gratings	-0.419331
52	Static_gratings	-0.247319
53	Static_gratings	-0.245634
54	Static_gratings	-0.148834
55	Static_gratings	13.7495
56	Static_gratings	0.876811
57	Static_gratings	1.93316
58	Static_gratings	-0.727968
59	Static_gratings	-0.471744
60	Static_gratings	-0.54445
61	Static_gratings	-0.28581
62	Static_gratings	-0.558768
63	Static_gratings	-0.273822
64	Static_gratings	-0.0807485
65	Static_gratings	9.33244
66	Static_gratings	1.58974
67	Static_gratings	0.85003
68	Static_gratings	-1.38308
69	Static_gratings	-0.535874
70	Static_gratings	-0.768872
71	Static_gratings	-0.268499
72	Static_gratings	-0.107406
73	Static_gratings	0.919469
74	Static_gratings	-0.0758218
75	Static_gratings	-7.28579
76	Static_gratings	-3.80482
77	Static_gratings	-1.73118
78	Static_gratings	-2.06237
79	Static_gratings	-0.993006
80	Static_gratings	-1.68462
81	Static_gratings	-1.15635
82	Static_gratings	4.20289
83	Static_gratings	-0.669646
84	Static_gratings	-0.211809
85	Static_gratings	16.3438
86	Static_gratings	0.178587
87	Static_gratings	-1.05936
88	Static_gratings	-0.105736
89	Static_gratings	-0.536427
90	Static_gratings	3.47689
91	Static_gratings	-0.369826
92	Static_gratings	0.00507458
93	Static_gratings	-0.937778
94	Static_gratings	-0.498743
95	Static_gratings	0.194585
96	Static_gratings	-0.209582
97	Static_gratings	0.8025
98	Static_gratings	2.79784
99	Static_gratings	-0.191689
100	Static_gratings	-0.0758239
101	Static_gratings	-1.09813
102	Static_gratings	-0.523567
103	Static_gratings	0.330699
104	Static_gratings	-0.209925
105	Static_gratings	0.287068
106	Static_gratings	-0.173192
107	Static_gratings	-0.168415
108	Static_gratings	-0.079632
109	Static_gratings	-0.324296
110	Static_gratings	-0.175555
111	Static_gratings	-0.179944
112	Static_gratings	-0.114502
113	Static_gratings	-0.210057
114	Static_gratings	-0.0845041
115	Static_gratings	-0.0926018
116	Static_gratings	0
117	Static_gratings	16.3452
118	Static_gratings	-0.423591
119	Static_gratings	0.73468
120	Static_gratings	-0.428396
121	Static_gratings	-0.237818
122	Static_gratings	-0.166407
123	Static_gratings	-0.00406187
124	Static_gratings	-0.156699
125	Static_gratings	-0.0708881
126	Static_gratings	-0.0758219
127	Static_gratings	-0.153756
128	Static_gratings	0
129	Static_gratings	0
130	Static_gratings	-0.0828502
131	Static_gratings	0
132	Static_gratings	0
1	Natural_scenes	-4.29777
2	Natural_scenes	-1.52406
3	Natural_scenes	-3.90039
4	Natural_scenes	-1.1746
5	Natural_scenes	-4.83564
6	Natural_scenes	-3.79887
7	Natural_scenes	0.650547
8	Natural_scenes	-0.923512
9	Natural_scenes	-5.28933
10	Natural_scenes	-1.71023
11	Natural_scenes	6.29489
12	Natural_scenes	0.786785
13	Natural_scenes	0.00163449
14	Natural_scenes	1.38635
15	Natural_scenes	17.8611
16	Natural_scenes	-0.531284
17	Natural_scenes	0.918748
18	Natural_scenes	2.09474
19	Natural_scenes	1.13315
20	Natural_scenes	1.2429
21	Natural_scenes	0.274507
22	Natural_scenes	2.6404
23	Natural_scenes	-3.21764
24	Natural_scenes	-3.39379
25	Natural_scenes	0.649034
26	Natural_scenes	-1.78082
27	Natural_scenes	-3.39779
28	Natural_scenes	-2.18574
29	Natural_scenes	-1.71146
30	Natural_scenes	-1.38396
31	Natural_scenes	-3.25878
32	Natural_scenes	-3.79937
33	Natural_scenes	-0.94356
34	Natural_scenes	-1.8762
35	Natural_scenes	-2.51781
36	Natural_scenes	-1.75301
37	Natural_scenes	2.18711
38	Natural_scenes	-1.30821
39	Natural_scenes	9.98832
40	Natural_scenes	3.5438
41	Natural_scenes	1.50797
42	Natural_scenes	2.61446
43	Natural_scenes	-0.127574
44	Natural_scenes	-0.573749
45	Natural_scenes	1.26735
46	Natural_scenes	-0.213391
47	Natural_scenes	0.502264
48	Natural_scenes	-0.015429
49	Natural_scenes	0.977635
50	Natural_scenes	-0.215673
51	Natural_scenes	0.263676
52	Natural_scenes	0.0813302
53	Natural_scenes	-0.256269
54	Natural_scenes	-0.146284
55	Natural_scenes	13.8243
56	Natural_scenes	2.81692
57	Natural_scenes	1.88716
58	Natural_scenes	-0.089466
59	Natural_scenes	-0.499196
60	Natural_scenes	1.30096
61	Natural_scenes	-0.216471
62	Natural_scenes	1.81847
63	Natural_scenes	-0.255112
64	Natural_scenes	-0.0845404
65	Natural_scenes	13.0402
66	Natural_scenes	2.56401
67	Natural_scenes	1.3272
68	Natural_scenes	0.328052
69	Natural_scenes	0.893956
70	Natural_scenes	-0.634265
71	Natural_scenes	-0.215682
72	Natural_scenes	0.574536
73	Natural_scenes	-0.28442
74	Natural_scenes	-0.0906624
75	Natural_scenes	-4.41851
76	Natural_scenes	-3.86974
77	Natural_scenes	-2.30987
78	Natural_scenes	-2.1588
79	Natural_scenes	-1.17962
80	Natural_scenes	-1.79915
81	Natural_scenes	-1.22705
82	Natural_scenes	4.68279
83	Natural_scenes	-0.90759
84	Natural_scenes	-0.262672
85	Natural_scenes	12.1811
86	Natural_scenes	2.58272
87	Natural_scenes	-0.0361021
88	Natural_scenes	0.546527
89	Natural_scenes	0.936232
90	Natural_scenes	4.39498
91	Natural_scenes	-0.334212
92	Natural_scenes	-0.218665
93	Natural_scenes	0.178966
94	Natural_scenes	-0.474608
95	Natural_scenes	0.353439
96	Natural_scenes	-0.172683
97	Natural_scenes	0.559581
98	Natural_scenes	-0.246599
99	Natural_scenes	-0.156983
100	Natural_scenes	-0.0877494
101	Natural_scenes	-0.455761
102	Natural_scenes	-0.45808
103	Natural_scenes	-0.0984634
104	Natural_scenes	-0.17661
105	Natural_scenes	-0.432553
106	Natural_scenes	0.150058
107	Natural_scenes	-0.202106
108	Natural_scenes	-0.13541
109	Natural_scenes	-0.438036
110	Natural_scenes	-0.232438
111	Natural_scenes	-0.231709
112	Natural_scenes	-0.0905848
113	Natural_scenes	-0.175622
114	Natural_scenes	-0.0828144
115	Natural_scenes	-0.119932
116	Natural_scenes	0
117	Natural_scenes	17.9069
118	Natural_scenes	1.67418
119	Natural_scenes	1.4703
120	Natural_scenes	-0.393606
121	Natural_scenes	-0.266574
122	Natural_scenes	-0.176726
123	Natural_scenes	1.86693
124	Natural_scenes	-0.222992
125	Natural_scenes	-0.0758124
126	Natural_scenes	-0.0845212
127	Natural_scenes	-0.219773
128	Natural_scenes	-0.125765
129	Natural_scenes	-0.079349
130	Natural_scenes	-0.0828047
131	Natural_scenes	-0.0793279
132	Natural_scenes	0
1	Natural_movies	-2.17822
2	Natural_movies	-1.25178
3	Natural_movies	-3.32516
4	Natural_movies	-1.18267
5	Natural_movies	-2.00032
6	Natural_movies	-2.83964
7	Natural_movies	-0.415193
8	Natural_movies	-1.14821
9	Natural_movies	-3.9434
10	Natural_movies	-1.60651
11	Natural_movies	4.69616
12	Natural_movies	0.836669
13	Natural_movies	-0.197634
14	Natural_movies	1.38044
15	Natural_movies	17.7078
16	Natural_movies	0.00880426
17	Natural_movies	0.605982
18	Natural_movies	0.0272334
19	Natural_movies	0.0984536
20	Natural_movies	0.606775
21	Natural_movies	-0.247662
22	Natural_movies	0.701974
23	Natural_movies	-2.6639
24	Natural_movies	-3.01707
25	Natural_movies	1.55873
26	Natural_movies	-0.935908
27	Natural_movies	-2.45582
28	Natural_movies	-1.72738
29	Natural_movies	-0.516983
30	Natural_movies	0.0466549
31	Natural_movies	-1.71299
32	Natural_movies	-3.37782
33	Natural_movies	-1.01609
34	Natural_movies	-1.14348
35	Natural_movies	-2.21037
36	Natural_movies	-1.36212
37	Natural_movies	0.236283
38	Natural_movies	-0.939633
39	Natural_movies	9.62363
40	Natural_movies	1.68055
41	Natural_movies	0.926075
42	Natural_movies	1.14814
43	Natural_movies	-0.333318
44	Natural_movies	-0.203194
45	Natural_movies	0.771817
46	Natural_movies	-0.122211
47	Natural_movies	0.696396
48	Natural_movies	-0.166959
49	Natural_movies	1.07242
50	Natural_movies	-0.1249
51	Natural_movies	-0.331456
52	Natural_movies	0.208573
53	Natural_movies	-0.190889
54	Natural_movies	-0.113202
55	Natural_movies	9.83573
56	Natural_movies	1.57098
57	Natural_movies	3.1046
58	Natural_movies	0.251911
59	Natural_movies	-0.440302
60	Natural_movies	-0.324671
61	Natural_movies	-0.143815
62	Natural_movies	0.585897
63	Natural_movies	-0.208298
64	Natural_movies	-0.0835284
65	Natural_movies	11.354
66	Natural_movies	2.79828
67	Natural_movies	3.84391
68	Natural_movies	0.0938419
69	Natural_movies	-0.143219
70	Natural_movies	-0.369631
71	Natural_movies	-0.194405
72	Natural_movies	-0.236306
73	Natural_movies	-0.073537
74	Natural_movies	2.00524
75	Natural_movies	-3.07018
76	Natural_movies	-2.96465
77	Natural_movies	-1.93741
78	Natural_movies	-1.58181
79	Natural_movies	-1.22212
80	Natural_movies	-1.69172
81	Natural_movies	-0.820958
82	Natural_movies	4.58205
83	Natural_movies	-0.801019
84	Natural_movies	-0.271997
85	Natural_movies	13.1837
86	Natural_movies	0.603655
87	Natural_movies	0.762577
88	Natural_movies	-0.14824
89	Natural_movies	0.515777
90	Natural_movies	2.91472
91	Natural_movies	-0.376846
92	Natural_movies	-0.117193
93	Natural_movies	0.8868
94	Natural_movies	0.0374515
95	Natural_movies	2.03429
96	Natural_movies	-0.109424
97	Natural_movies	-0.178283
98	Natural_movies	-0.160617
99	Natural_movies	0.0501038
100	Natural_movies	-0.0952581
101	Natural_movies	-0.367337
102	Natural_movies	-0.268961
103	Natural_movies	-0.0318035
104	Natural_movies	-0.105724
105	Natural_movies	0.165417
106	Natural_movies	1.41598
107	Natural_movies	0.5799
108	Natural_movies	-0.0826218
109	Natural_movies	-0.239936
110	Natural_movies	-0.188312
111	Natural_movies	-0.207467
112	Natural_movies	-0.0959011
113	Natural_movies	-0.144144
114	Natural_movies	-0.0977203
115	Natural_movies	-0.0776929
116	Natural_movies	0
117	Natural_movies	10.9863
118	Natural_movies	-0.219194
119	Natural_movies	0.395298
120	Natural_movies	-0.284988
121	Natural_movies	0.869528
122	Natural_movies	-0.103341
123	Natural_movies	-0.0598779
124	Natural_movies	-0.187666
125	Natural_movies	0
126	Natural_movies	-0.121038
127	Natural_movies	2.22979
128	Natural_movies	-0.0795823
129	Natural_movies	-0.0733489
130	Natural_movies	-0.089371
131	Natural_movies	0
132	Natural_movies	0

## Sheet: Figure 3A
session	stimulus	density	absolute_motif_significance
719161530	Resting_state	0.00602228	0.428257
750749662	Resting_state	0.00601795	0.394704
754312389	Resting_state	0.00533796	0.555164
755434585	Resting_state	0.00782014	0.569308
756029989	Resting_state	0.00615285	0.603542
791319847	Resting_state	0.00511759	0.603031
797828357	Resting_state	0.00632845	1.22771
719161530	Flashes	0.0031617	0.171543
750749662	Flashes	0.00185299	0.137649
754312389	Flashes	0.00678775	0.343544
755434585	Flashes	0.0126384	0.490243
756029989	Flashes	0.00343859	0.276796
791319847	Flashes	0.00274959	0.262116
797828357	Flashes	0.00540644	0.535008
719161530	Drifting_gratings	0.018368	0.950464
750749662	Drifting_gratings	0.0250238	1.58996
754312389	Drifting_gratings	0.0386917	1.97149
755434585	Drifting_gratings	0.0367719	1.90349
756029989	Drifting_gratings	0.0178109	2.09186
791319847	Drifting_gratings	0.0242079	2.03999
797828357	Drifting_gratings	0.0555439	3.03476
719161530	Static_gratings	0.0129479	0.900316
750749662	Static_gratings	0.0115939	1.68218
754312389	Static_gratings	0.0300558	2.11423
755434585	Static_gratings	0.0192916	1.81544
756029989	Static_gratings	0.0127915	2.08415
791319847	Static_gratings	0.013599	1.72357
797828357	Static_gratings	0.0208682	3.48919
719161530	Natural_scenes	0.0108401	0.809445
750749662	Natural_scenes	0.00860193	1.65982
754312389	Natural_scenes	0.0180879	2.15376
755434585	Natural_scenes	0.0117877	2.1566
756029989	Natural_scenes	0.0103897	2.41041
791319847	Natural_scenes	0.00960267	1.93469
797828357	Natural_scenes	0.0186192	3.0786
719161530	Natural_movies	0.00986149	0.664565
750749662	Natural_movies	0.00775194	1.19625
754312389	Natural_movies	0.0105216	1.47564
755434585	Natural_movies	0.0106786	1.68254
756029989	Natural_movies	0.00777856	1.9435
791319847	Natural_movies	0.0087835	1.71981
797828357	Natural_movies	0.0127745	2.88635

## Sheet: Figure 3C
type	session	stimulus	signal_correlation
otherwise	719161530	Drifting_gratings	0.16977
otherwise	750749662	Drifting_gratings	0.11109
otherwise	754312389	Drifting_gratings	0.136135
otherwise	755434585	Drifting_gratings	0.135179
otherwise	756029989	Drifting_gratings	0.119239
otherwise	791319847	Drifting_gratings	0.177718
otherwise	797828357	Drifting_gratings	0.0962534
otherwise	719161530	Natural_movies	0.104288
otherwise	750749662	Natural_movies	0.15207
otherwise	754312389	Natural_movies	0.149185
otherwise	755434585	Natural_movies	0.147974
otherwise	756029989	Natural_movies	0.116018
otherwise	791319847	Natural_movies	0.128149
otherwise	797828357	Natural_movies	0.136344
otherwise	719161530	Natural_scenes	0.284618
otherwise	750749662	Natural_scenes	0.283439
otherwise	754312389	Natural_scenes	0.254938
otherwise	755434585	Natural_scenes	0.313028
otherwise	756029989	Natural_scenes	0.23106
otherwise	791319847	Natural_scenes	0.231629
otherwise	797828357	Natural_scenes	0.225149
otherwise	719161530	Static_gratings	0.168295
otherwise	750749662	Static_gratings	0.201714
otherwise	754312389	Static_gratings	0.203411
otherwise	755434585	Static_gratings	0.207479
otherwise	756029989	Static_gratings	0.254584
otherwise	791319847	Static_gratings	0.203303
otherwise	797828357	Static_gratings	0.204728
within pFFLb	719161530	Drifting_gratings	0.276354
within pFFLb	750749662	Drifting_gratings	0.149841
within pFFLb	754312389	Drifting_gratings	0.194574
within pFFLb	755434585	Drifting_gratings	0.164454
within pFFLb	756029989	Drifting_gratings	0.207163
within pFFLb	791319847	Drifting_gratings	0.252018
within pFFLb	797828357	Drifting_gratings	0.111705
within pFFLb	719161530	Natural_movies	0.150969
within pFFLb	750749662	Natural_movies	0.292313
within pFFLb	754312389	Natural_movies	0.260672
within pFFLb	755434585	Natural_movies	0.25664
within pFFLb	756029989	Natural_movies	0.172359
within pFFLb	791319847	Natural_movies	0.223453
within pFFLb	797828357	Natural_movies	0.230268
within pFFLb	719161530	Natural_scenes	0.27424
within pFFLb	750749662	Natural_scenes	0.475319
within pFFLb	754312389	Natural_scenes	0.333073
within pFFLb	755434585	Natural_scenes	0.414062
within pFFLb	756029989	Natural_scenes	0.307589
within pFFLb	791319847	Natural_scenes	0.3694
within pFFLb	797828357	Natural_scenes	0.306259
within pFFLb	719161530	Static_gratings	0.176066
within pFFLb	750749662	Static_gratings	0.235441
within pFFLb	754312389	Static_gratings	0.254219
within pFFLb	755434585	Static_gratings	0.273344
within pFFLb	756029989	Static_gratings	0.298403
within pFFLb	791319847	Static_gratings	0.251243
within pFFLb	797828357	Static_gratings	0.231535

## Sheet: Figure 3D
at least one V1 neurons						three V1 neurons
type	session	stimulus	fraction			type	session	stimulus	fraction
p10	719161530	Drifting_gratings	0.75			p10	719161530	Drifting_gratings	0.75
p10	719161530	Flashes	0			p10	719161530	Flashes	0
p10	719161530	Natural_movies	0.333333			p10	719161530	Natural_movies	0.333333
p10	719161530	Natural_scenes	0.5			p10	719161530	Natural_scenes	0.5
p10	719161530	Resting_state	0			p10	719161530	Resting_state	0
p10	719161530	Static_gratings	0.75			p10	719161530	Static_gratings	0.75
p10	750749662	Drifting_gratings	0.66			p10	750749662	Drifting_gratings	0.28
p10	750749662	Flashes	0			p10	750749662	Flashes	0
p10	750749662	Natural_movies	1			p10	750749662	Natural_movies	1
p10	750749662	Natural_scenes	0.5			p10	750749662	Natural_scenes	0.5
p10	750749662	Resting_state	0			p10	750749662	Resting_state	0
p10	750749662	Static_gratings	0.4			p10	750749662	Static_gratings	0.4
p10	754312389	Drifting_gratings	0.8659			p10	754312389	Drifting_gratings	0.551724
p10	754312389	Flashes	1			p10	754312389	Flashes	0
p10	754312389	Natural_movies	0.857143			p10	754312389	Natural_movies	0.833333
p10	754312389	Natural_scenes	0.943396			p10	754312389	Natural_scenes	0.849057
p10	754312389	Resting_state	1			p10	754312389	Resting_state	1
p10	754312389	Static_gratings	0.864407			p10	754312389	Static_gratings	0.581921
p10	755434585	Drifting_gratings	0.765957			p10	755434585	Drifting_gratings	0.180851
p10	755434585	Flashes	0.863636			p10	755434585	Flashes	0.340909
p10	755434585	Natural_movies	0.785714			p10	755434585	Natural_movies	0.678571
p10	755434585	Natural_scenes	0.818182			p10	755434585	Natural_scenes	0.545455
p10	755434585	Resting_state	0			p10	755434585	Resting_state	0
p10	755434585	Static_gratings	0.75			p10	755434585	Static_gratings	0.354167
p10	756029989	Drifting_gratings	0.854545			p10	756029989	Drifting_gratings	0.781818
p10	756029989	Flashes	1			p10	756029989	Flashes	1
p10	756029989	Natural_movies	1			p10	756029989	Natural_movies	0.966667
p10	756029989	Natural_scenes	1			p10	756029989	Natural_scenes	0.961538
p10	756029989	Resting_state	0			p10	756029989	Resting_state	0
p10	756029989	Static_gratings	0.857143			p10	756029989	Static_gratings	0.738095
p10	791319847	Drifting_gratings	0.908451			p10	791319847	Drifting_gratings	0.676056
p10	791319847	Flashes	0			p10	791319847	Flashes	0
p10	791319847	Natural_movies	0.905983			p10	791319847	Natural_movies	0.905983
p10	791319847	Natural_scenes	1			p10	791319847	Natural_scenes	1
p10	791319847	Resting_state	1			p10	791319847	Resting_state	1
p10	791319847	Static_gratings	0.9375			p10	791319847	Static_gratings	0.875
p10	797828357	Drifting_gratings	0.868009			p10	797828357	Drifting_gratings	0.510067
p10	797828357	Flashes	0.5			p10	797828357	Flashes	0.5
p10	797828357	Natural_movies	0.896886			p10	797828357	Natural_movies	0.870581
p10	797828357	Natural_scenes	0.897638			p10	797828357	Natural_scenes	0.88189
p10	797828357	Resting_state	1			p10	797828357	Resting_state	1
p10	797828357	Static_gratings	0.875			p10	797828357	Static_gratings	0.8125
p11	719161530	Drifting_gratings	1			p11	719161530	Drifting_gratings	0.8
p11	719161530	Flashes	0			p11	719161530	Flashes	0
p11	719161530	Natural_movies	0.666667			p11	719161530	Natural_movies	0.666667
p11	719161530	Natural_scenes	1			p11	719161530	Natural_scenes	1
p11	719161530	Resting_state	0			p11	719161530	Resting_state	0
p11	719161530	Static_gratings	1			p11	719161530	Static_gratings	1
p11	750749662	Drifting_gratings	0.659091			p11	750749662	Drifting_gratings	0.204545
p11	750749662	Flashes	0			p11	750749662	Flashes	0
p11	750749662	Natural_movies	0.733333			p11	750749662	Natural_movies	0.266667
p11	750749662	Natural_scenes	0.75			p11	750749662	Natural_scenes	0.5
p11	750749662	Resting_state	0			p11	750749662	Resting_state	0
p11	750749662	Static_gratings	0.416667			p11	750749662	Static_gratings	0.333333
p11	754312389	Drifting_gratings	0.871287			p11	754312389	Drifting_gratings	0.554455
p11	754312389	Flashes	1			p11	754312389	Flashes	0
p11	754312389	Natural_movies	1			p11	754312389	Natural_movies	0.916667
p11	754312389	Natural_scenes	0.891566			p11	754312389	Natural_scenes	0.73494
p11	754312389	Resting_state	1			p11	754312389	Resting_state	1
p11	754312389	Static_gratings	0.854093			p11	754312389	Static_gratings	0.562278
p11	755434585	Drifting_gratings	0.790378			p11	755434585	Drifting_gratings	0.189003
p11	755434585	Flashes	0.785714			p11	755434585	Flashes	0.25
p11	755434585	Natural_movies	0.818182			p11	755434585	Natural_movies	0.481818
p11	755434585	Natural_scenes	0.958333			p11	755434585	Natural_scenes	0.666667
p11	755434585	Resting_state	0			p11	755434585	Resting_state	0
p11	755434585	Static_gratings	0.788235			p11	755434585	Static_gratings	0.270588
p11	756029989	Drifting_gratings	0.8			p11	756029989	Drifting_gratings	0.752941
p11	756029989	Flashes	0			p11	756029989	Flashes	0
p11	756029989	Natural_movies	1			p11	756029989	Natural_movies	0.916667
p11	756029989	Natural_scenes	0.935484			p11	756029989	Natural_scenes	0.806452
p11	756029989	Resting_state	1			p11	756029989	Resting_state	0
p11	756029989	Static_gratings	0.880952			p11	756029989	Static_gratings	0.738095
p11	791319847	Drifting_gratings	0.883495			p11	791319847	Drifting_gratings	0.723301
p11	791319847	Flashes	0			p11	791319847	Flashes	0
p11	791319847	Natural_movies	0.965517			p11	791319847	Natural_movies	0.965517
p11	791319847	Natural_scenes	0.967742			p11	791319847	Natural_scenes	0.967742
p11	791319847	Resting_state	0			p11	791319847	Resting_state	0
p11	791319847	Static_gratings	0.93617			p11	791319847	Static_gratings	0.925532
p11	797828357	Drifting_gratings	0.880027			p11	797828357	Drifting_gratings	0.499659
p11	797828357	Flashes	0.375			p11	797828357	Flashes	0.375
p11	797828357	Natural_movies	0.922312			p11	797828357	Natural_movies	0.915416
p11	797828357	Natural_scenes	0.803828			p11	797828357	Natural_scenes	0.784689
p11	797828357	Resting_state	1			p11	797828357	Resting_state	1
p11	797828357	Static_gratings	0.9			p11	797828357	Static_gratings	0.851515
p12	719161530	Drifting_gratings	1			p12	719161530	Drifting_gratings	1
p12	719161530	Flashes	0			p12	719161530	Flashes	0
p12	719161530	Natural_movies	0.5			p12	719161530	Natural_movies	0.5
p12	719161530	Natural_scenes	0			p12	719161530	Natural_scenes	0
p12	719161530	Resting_state	0			p12	719161530	Resting_state	0
p12	719161530	Static_gratings	0			p12	719161530	Static_gratings	0
p12	750749662	Drifting_gratings	0.673469			p12	750749662	Drifting_gratings	0.489796
p12	750749662	Flashes	0			p12	750749662	Flashes	0
p12	750749662	Natural_movies	0			p12	750749662	Natural_movies	0
p12	750749662	Natural_scenes	0.285714			p12	750749662	Natural_scenes	0.142857
p12	750749662	Resting_state	0			p12	750749662	Resting_state	0
p12	750749662	Static_gratings	0.333333			p12	750749662	Static_gratings	0.222222
p12	754312389	Drifting_gratings	0.901345			p12	754312389	Drifting_gratings	0.748879
p12	754312389	Flashes	0			p12	754312389	Flashes	0
p12	754312389	Natural_movies	1			p12	754312389	Natural_movies	1
p12	754312389	Natural_scenes	1			p12	754312389	Natural_scenes	0.938776
p12	754312389	Resting_state	1			p12	754312389	Resting_state	1
p12	754312389	Static_gratings	0.936782			p12	754312389	Static_gratings	0.764368
p12	755434585	Drifting_gratings	0.855422			p12	755434585	Drifting_gratings	0.313253
p12	755434585	Flashes	1			p12	755434585	Flashes	0.583333
p12	755434585	Natural_movies	0.909091			p12	755434585	Natural_movies	0.606061
p12	755434585	Natural_scenes	0.913043			p12	755434585	Natural_scenes	0.608696
p12	755434585	Resting_state	0			p12	755434585	Resting_state	0
p12	755434585	Static_gratings	0.805556			p12	755434585	Static_gratings	0.291667
p12	756029989	Drifting_gratings	0.897727			p12	756029989	Drifting_gratings	0.863636
p12	756029989	Flashes	0			p12	756029989	Flashes	0
p12	756029989	Natural_movies	1			p12	756029989	Natural_movies	0.86039
p12	756029989	Natural_scenes	1			p12	756029989	Natural_scenes	0.9375
p12	756029989	Resting_state	1			p12	756029989	Resting_state	1
p12	756029989	Static_gratings	0.938462			p12	756029989	Static_gratings	0.907692
p12	791319847	Drifting_gratings	0.948387			p12	791319847	Drifting_gratings	0.83871
p12	791319847	Flashes	0			p12	791319847	Flashes	0
p12	791319847	Natural_movies	0.962963			p12	791319847	Natural_movies	0.962963
p12	791319847	Natural_scenes	0.95			p12	791319847	Natural_scenes	0.95
p12	791319847	Resting_state	1			p12	791319847	Resting_state	1
p12	791319847	Static_gratings	0.940299			p12	791319847	Static_gratings	0.940299
p12	797828357	Drifting_gratings	0.937315			p12	797828357	Drifting_gratings	0.750444
p12	797828357	Flashes	0			p12	797828357	Flashes	0
p12	797828357	Natural_movies	0.931603			p12	797828357	Natural_movies	0.931603
p12	797828357	Natural_scenes	0.856502			p12	797828357	Natural_scenes	0.852018
p12	797828357	Resting_state	1			p12	797828357	Resting_state	1
p12	797828357	Static_gratings	0.941349			p12	797828357	Static_gratings	0.920821
p13	719161530	Drifting_gratings	0			p13	719161530	Drifting_gratings	0
p13	719161530	Flashes	0			p13	719161530	Flashes	0
p13	719161530	Natural_movies	0.1			p13	719161530	Natural_movies	0.1
p13	719161530	Natural_scenes	0			p13	719161530	Natural_scenes	0
p13	719161530	Resting_state	0			p13	719161530	Resting_state	0
p13	719161530	Static_gratings	0			p13	719161530	Static_gratings	0
p13	750749662	Drifting_gratings	0.333333			p13	750749662	Drifting_gratings	0.333333
p13	750749662	Flashes	0			p13	750749662	Flashes	0
p13	750749662	Natural_movies	0			p13	750749662	Natural_movies	0
p13	750749662	Natural_scenes	0			p13	750749662	Natural_scenes	0
p13	750749662	Resting_state	0			p13	750749662	Resting_state	0
p13	750749662	Static_gratings	0			p13	750749662	Static_gratings	0
p13	754312389	Drifting_gratings	1			p13	754312389	Drifting_gratings	0.978261
p13	754312389	Flashes	0			p13	754312389	Flashes	0
p13	754312389	Natural_movies	1			p13	754312389	Natural_movies	1
p13	754312389	Natural_scenes	1			p13	754312389	Natural_scenes	1
p13	754312389	Resting_state	0			p13	754312389	Resting_state	0
p13	754312389	Static_gratings	0.971429			p13	754312389	Static_gratings	0.857143
p13	755434585	Drifting_gratings	0.875			p13	755434585	Drifting_gratings	0.4375
p13	755434585	Flashes	1			p13	755434585	Flashes	0
p13	755434585	Natural_movies	0.583333			p13	755434585	Natural_movies	0.416667
p13	755434585	Natural_scenes	0.888889			p13	755434585	Natural_scenes	0.666667
p13	755434585	Resting_state	0			p13	755434585	Resting_state	0
p13	755434585	Static_gratings	1			p13	755434585	Static_gratings	0.478261
p13	756029989	Drifting_gratings	0.894737			p13	756029989	Drifting_gratings	0.894737
p13	756029989	Flashes	0			p13	756029989	Flashes	0
p13	756029989	Natural_movies	1			p13	756029989	Natural_movies	1
p13	756029989	Natural_scenes	1			p13	756029989	Natural_scenes	0.954545
p13	756029989	Resting_state	0			p13	756029989	Resting_state	0
p13	756029989	Static_gratings	0.956522			p13	756029989	Static_gratings	0.956522
p13	791319847	Drifting_gratings	0.945946			p13	791319847	Drifting_gratings	0.783784
p13	791319847	Flashes	0			p13	791319847	Flashes	0
p13	791319847	Natural_movies	1			p13	791319847	Natural_movies	1
p13	791319847	Natural_scenes	1			p13	791319847	Natural_scenes	1
p13	791319847	Resting_state	0			p13	791319847	Resting_state	0
p13	791319847	Static_gratings	1			p13	791319847	Static_gratings	1
p13	797828357	Drifting_gratings	0.981855			p13	797828357	Drifting_gratings	0.929435
p13	797828357	Flashes	0			p13	797828357	Flashes	0
p13	797828357	Natural_movies	0.939161			p13	797828357	Natural_movies	0.931469
p13	797828357	Natural_scenes	0.916667			p13	797828357	Natural_scenes	0.902778
p13	797828357	Resting_state	1			p13	797828357	Resting_state	1
p13	797828357	Static_gratings	0.970149			p13	797828357	Static_gratings	0.955224
p6	719161530	Drifting_gratings	0.8			p6	719161530	Drifting_gratings	0.6
p6	719161530	Flashes	0			p6	719161530	Flashes	0
p6	719161530	Natural_movies	0.75			p6	719161530	Natural_movies	0.75
p6	719161530	Natural_scenes	1			p6	719161530	Natural_scenes	1
p6	719161530	Resting_state	0			p6	719161530	Resting_state	0
p6	719161530	Static_gratings	1			p6	719161530	Static_gratings	1
p6	750749662	Drifting_gratings	0.746528			p6	750749662	Drifting_gratings	0.149306
p6	750749662	Flashes	0.5			p6	750749662	Flashes	0
p6	750749662	Natural_movies	0.5			p6	750749662	Natural_movies	0.4
p6	750749662	Natural_scenes	0.636364			p6	750749662	Natural_scenes	0.636364
p6	750749662	Resting_state	1			p6	750749662	Resting_state	0.5
p6	750749662	Static_gratings	0.361111			p6	750749662	Static_gratings	0.222222
p6	754312389	Drifting_gratings	0.746634			p6	754312389	Drifting_gratings	0.292534
p6	754312389	Flashes	0.6875			p6	754312389	Flashes	0.0625
p6	754312389	Natural_movies	0.811613			p6	754312389	Natural_movies	0.666916
p6	754312389	Natural_scenes	0.68323			p6	754312389	Natural_scenes	0.515528
p6	754312389	Resting_state	1			p6	754312389	Resting_state	0.666667
p6	754312389	Static_gratings	0.775449			p6	754312389	Static_gratings	0.293413
p6	755434585	Drifting_gratings	0.68401			p6	755434585	Drifting_gratings	0.0989848
p6	755434585	Flashes	0.814815			p6	755434585	Flashes	0.159722
p6	755434585	Natural_movies	0.712963			p6	755434585	Natural_movies	0.296296
p6	755434585	Natural_scenes	0.416667			p6	755434585	Natural_scenes	0.333333
p6	755434585	Resting_state	1			p6	755434585	Resting_state	0.5
p6	755434585	Static_gratings	0.722892			p6	755434585	Static_gratings	0.186747
p6	756029989	Drifting_gratings	0.641221			p6	756029989	Drifting_gratings	0.564885
p6	756029989	Flashes	0.9375			p6	756029989	Flashes	0.166667
p6	756029989	Natural_movies	0.94494			p6	756029989	Natural_movies	0.818452
p6	756029989	Natural_scenes	0.803922			p6	756029989	Natural_scenes	0.686275
p6	756029989	Resting_state	0.75			p6	756029989	Resting_state	0.75
p6	756029989	Static_gratings	0.782178			p6	756029989	Static_gratings	0.574257
p6	791319847	Drifting_gratings	0.869565			p6	791319847	Drifting_gratings	0.610984
p6	791319847	Flashes	0.333333			p6	791319847	Flashes	0
p6	791319847	Natural_movies	0.953193			p6	791319847	Natural_movies	0.953193
p6	791319847	Natural_scenes	0.988764			p6	791319847	Natural_scenes	0.988764
p6	791319847	Resting_state	1			p6	791319847	Resting_state	1
p6	791319847	Static_gratings	0.940928			p6	791319847	Static_gratings	0.843882
p6	797828357	Drifting_gratings	0.79178			p6	797828357	Drifting_gratings	0.216372
p6	797828357	Flashes	0.433824			p6	797828357	Flashes	0.294118
p6	797828357	Natural_movies	0.869282			p6	797828357	Natural_movies	0.839013
p6	797828357	Natural_scenes	0.802778			p6	797828357	Natural_scenes	0.736111
p6	797828357	Resting_state	0.851852			p6	797828357	Resting_state	0.833333
p6	797828357	Static_gratings	0.790076			p6	797828357	Static_gratings	0.687023
p9	719161530	Drifting_gratings	0.75			p9	719161530	Drifting_gratings	0.75
p9	719161530	Flashes	0			p9	719161530	Flashes	0
p9	719161530	Natural_movies	0.5			p9	719161530	Natural_movies	0.5
p9	719161530	Natural_scenes	1			p9	719161530	Natural_scenes	1
p9	719161530	Resting_state	0			p9	719161530	Resting_state	0
p9	719161530	Static_gratings	1			p9	719161530	Static_gratings	1
p9	750749662	Drifting_gratings	0.740741			p9	750749662	Drifting_gratings	0.314815
p9	750749662	Flashes	0			p9	750749662	Flashes	0
p9	750749662	Natural_movies	0.833333			p9	750749662	Natural_movies	0.75
p9	750749662	Natural_scenes	0.833333			p9	750749662	Natural_scenes	0.666667
p9	750749662	Resting_state	0			p9	750749662	Resting_state	0
p9	750749662	Static_gratings	0.444444			p9	750749662	Static_gratings	0.444444
p9	754312389	Drifting_gratings	0.78			p9	754312389	Drifting_gratings	0.42
p9	754312389	Flashes	0			p9	754312389	Flashes	0
p9	754312389	Natural_movies	0.666667			p9	754312389	Natural_movies	0.416667
p9	754312389	Natural_scenes	0.775			p9	754312389	Natural_scenes	0.675
p9	754312389	Resting_state	0			p9	754312389	Resting_state	0
p9	754312389	Static_gratings	0.866667			p9	754312389	Static_gratings	0.561111
p9	755434585	Drifting_gratings	0.80791			p9	755434585	Drifting_gratings	0.220339
p9	755434585	Flashes	0.833333			p9	755434585	Flashes	0.111111
p9	755434585	Natural_movies	0.65			p9	755434585	Natural_movies	0.45
p9	755434585	Natural_scenes	0.714286			p9	755434585	Natural_scenes	0.5
p9	755434585	Resting_state	0			p9	755434585	Resting_state	0
p9	755434585	Static_gratings	0.898305			p9	755434585	Static_gratings	0.355932
p9	756029989	Drifting_gratings	0.762712			p9	756029989	Drifting_gratings	0.728814
p9	756029989	Flashes	1			p9	756029989	Flashes	0
p9	756029989	Natural_movies	0.861111			p9	756029989	Natural_movies	0.75
p9	756029989	Natural_scenes	1			p9	756029989	Natural_scenes	0.8
p9	756029989	Resting_state	1			p9	756029989	Resting_state	0
p9	756029989	Static_gratings	0.880952			p9	756029989	Static_gratings	0.738095
p9	791319847	Drifting_gratings	0.94152			p9	791319847	Drifting_gratings	0.730994
p9	791319847	Flashes	0			p9	791319847	Flashes	0
p9	791319847	Natural_movies	0.96875			p9	791319847	Natural_movies	0.96875
p9	791319847	Natural_scenes	0.953488			p9	791319847	Natural_scenes	0.953488
p9	791319847	Resting_state	0			p9	791319847	Resting_state	0
p9	791319847	Static_gratings	0.984127			p9	791319847	Static_gratings	0.952381
p9	797828357	Drifting_gratings	0.893274			p9	797828357	Drifting_gratings	0.513004
p9	797828357	Flashes	0.25			p9	797828357	Flashes	0
p9	797828357	Natural_movies	0.861413			p9	797828357	Natural_movies	0.824049
p9	797828357	Natural_scenes	0.847826			p9	797828357	Natural_scenes	0.811594
p9	797828357	Resting_state	1			p9	797828357	Resting_state	0.875
p9	797828357	Static_gratings	0.886364			p9	797828357	Static_gratings	0.823864

## Sheet: Figure 3F
Erdős-Rényi model					Degree-preserving model					Pair-preserving model					Signed-pair-preserving model
signed_motif_type	intensity_Z_score				signed_motif_type	intensity_Z_score				signed_motif_type	intensity_Z_score				signed_motif_type	intensity_Z_score
1	-6.23342				1	-8.67054				1	-1.72931				1	-2.17822
2	-5.52512				2	-5.17803				2	-1.78218				2	-1.25178
3	-7.55826				3	-6.00698				3	-2.91564				3	-3.32516
4	-2.44246				4	-3.76836				4	-1.47901				4	-1.18267
5	-4.81697				5	-6.64982				5	-1.84369				5	-2.00032
6	-6.08352				6	-6.51301				6	-3.23329				6	-2.83964
7	-1.66121				7	-2.34733				7	-0.750269				7	-0.415193
8	-3.2792				8	-6.37678				8	-0.994382				8	-1.14821
9	-5.60165				9	-7.39702				9	-4.06762				9	-3.9434
10	-2.7489				10	-3.01631				10	-1.68522				10	-1.60651
11	7.97597				11	0.374739				11	4.54917				11	4.69616
12	1.20115				12	-1.21704				12	0.692374				12	0.836669
13	0.0221577				13	-1.02414				13	-0.313949				13	-0.197634
14	2.32509				14	0.240745				14	1.06382				14	1.38044
15	28.1177				15	6.3191				15	17.3132				15	17.7078
16	0.695731				16	-1.44747				16	-0.0778357				16	0.00880426
17	0.447256				17	-1.15099				17	0.456265				17	0.605982
18	0.689469				18	-0.801373				18	-0.105611				18	0.0272334
19	1.04859				19	-1.40032				19	-0.0390113				19	0.0984536
20	1.67953				20	-0.530886				20	0.422801				20	0.606775
21	-0.0776341				21	-0.896063				21	-0.335811				21	-0.247662
22	1.63417				22	-0.0788212				22	0.879824				22	0.701974
23	20.2213				23	2.42786				23	-2.61322				23	-2.6639
24	10.9608				24	1.12414				24	-1.50193				24	-3.01707
25	35.6161				25	6.85678				25	2.59408				25	1.55873
26	5.21615				26	0.23163				26	-0.764204				26	-0.935908
27	6.2031				27	0.0898972				27	-2.69316				27	-2.45582
28	4.69253				28	0.3796				28	-1.24235				28	-1.72738
29	8.28639				29	2.13126				29	-0.257624				29	-0.516983
30	4.3221				30	1.02446				30	-0.199978				30	0.0466549
31	23.3407				31	3.58089				31	-1.68476				31	-1.71299
32	8.88596				32	0.714405				32	-1.82225				32	-3.37782
33	24.1635				33	3.31964				33	0.113387				33	-1.01609
34	2.86728				34	0.202691				34	-0.803399				34	-1.14348
35	7.88993				35	0.635231				35	-2.15416				35	-2.21037
36	10.2478				36	1.02587				36	-0.929572				36	-1.36212
37	21.3703				37	4.60024				37	0.83707				37	0.236283
38	-0.228273				38	-0.346944				38	-1.00224				38	-0.939633
39	125.541				39	10.2601				39	8.92202				39	9.62363
40	30.4302				40	3.23268				40	2.06213				40	1.68055
41	29.7117				41	1.94537				41	2.06695				41	0.926075
42	6.13576				42	1.90723				42	1.88639				42	1.14814
43	7.09501				43	-0.285518				43	-0.461331				43	-0.333318
44	4.19947				44	-0.211643				44	-0.0933721				44	-0.203194
45	5.83431				45	1.26861				45	0.899612				45	0.771817
46	0				46	-0.167338				46	-0.201629				46	-0.122211
47	15.5778				47	1.07756				47	0.505813				47	0.696396
48	6.61513				48	-0.0203115				48	0.579021				48	-0.166959
49	11.4365				49	1.95455				49	1.45036				49	1.07242
50	-0.0708881				50	-0.157595				50	-0.195964				50	-0.1249
51	-0.0795826				51	-0.294344				51	-0.388952				51	-0.331456
52	3.74539				52	0.333677				52	0.286623				52	0.208573
53	0				53	-0.154772				53	-0.211056				53	-0.190889
54	0				54	-0.108594				54	-0.101083				54	-0.113202
55	109.283				55	12.6441				55	9.2963				55	9.83573
56	37.743				56	3.16277				56	2.0016				56	1.57098
57	7.17087				57	3.3762				57	2.31879				57	3.1046
58	9.55606				58	0.0508029				58	-0.112922				58	0.251911
59	-0.0708881				59	-0.305652				59	-0.369482				59	-0.440302
60	0.997091				60	-0.210772				60	-0.27387				60	-0.324671
61	0				61	-0.176762				61	-0.200292				61	-0.143815
62	7.4658				62	0.855716				62	0.470612				62	0.585897
63	0				63	-0.168767				63	-0.210842				63	-0.208298
64	0				64	-0.0772306				64	-0.0863481				64	-0.0835284
65	103.683				65	15.5106				65	10.6402				65	11.354
66	72.0215				66	4.85561				66	3.39875				66	2.79828
67	9.41793				67	2.87528				67	4.0452				67	3.84391
68	8.68805				68	0.655635				68	0.11694				68	0.0938419
69	3.63944				69	0.249666				69	0.115548				69	-0.143219
70	3.36316				70	-0.238413				70	-0.234093				70	-0.369631
71	0				71	-0.180429				71	-0.208352				71	-0.194405
72	0				72	-0.201308				72	-0.288943				72	-0.236306
73	3.51701				73	0.0639341				73	0.277332				73	-0.073537
74	0				74	1.7518				74	1.46344				74	2.00524
75	83.398				75	4.59828				75	-2.46971				75	-3.07018
76	35.8358				76	2.50756				76	-2.58384				76	-2.96465
77	75.7484				77	6.81006				77	-1.68142				77	-1.93741
78	0				78	-0.224505				78	-1.25705				78	-1.58181
79	1.98638				79	2.57499				79	-0.780958				79	-1.22212
80	35.9205				80	4.68636				80	-0.755257				80	-1.69172
81	0				81	-0.204077				81	-0.94771				81	-0.820958
82	334.547				82	53.6786				82	6.92947				82	4.58205
83	0				83	-0.204665				83	-0.85006				83	-0.801019
84	0				84	-0.0805028				84	-0.37187				84	-0.271997
85	166.259				85	51.1766				85	12.8391				85	13.1837
86	28.2275				86	2.09824				86	0.699232				86	0.603655
87	27.3376				87	4.37804				87	1.11084				87	0.762577
88	2.03073				88	0.200955				88	-0.16915				88	-0.14824
89	27.0023				89	2.77406				89	0.79255				89	0.515777
90	40.2118				90	12.1417				90	4.62445				90	2.91472
91	0				91	-0.120549				91	-0.345704				91	-0.376846
92	0				92	-0.0807947				92	-0.137738				92	-0.117193
93	11.0849				93	5.69487				93	1.39016				93	0.8868
94	7.12728				94	0.853101				94	0.431343				94	0.0374515
95	17.0614				95	8.1951				95	2.80421				95	2.03429
96	0				96	-0.0967004				96	-0.158616				96	-0.109424
97	3.75606				97	0.122704				97	-0.237031				97	-0.178283
98	0				98	-0.0858333				98	-0.169879				98	-0.160617
99	3.58236				99	1.17486				99	0.181182				99	0.0501038
100	0				100	0				100	-0.0937537				100	-0.0952581
101	0				101	-0.0870131				101	-0.556389				101	-0.367337
102	0				102	-0.10887				102	-0.266318				102	-0.268961
103	1.98104				103	0.564226				103	-0.0544261				103	-0.0318035
104	0				104	-0.0746382				104	-0.156333				104	-0.105724
105	7.96701				105	3.09052				105	0.221277				105	0.165417
106	12.8153				106	3.3139				106	2.38456				106	1.41598
107	4.77388				107	2.34304				107	2.13015				107	0.5799
108	0				108	0				108	-0.104358				108	-0.0826218
109	0				109	-0.140183				109	-0.253483				109	-0.239936
110	0				110	-0.0814699				110	-0.161207				110	-0.188312
111	0				111	-0.083471				111	-0.147918				111	-0.207467
112	0				112	0				112	-0.0938134				112	-0.0959011
113	0				113	-0.0847309				113	-0.163871				113	-0.144144
114	0				114	0				114	-0.110478				114	-0.0977203
115	0				115	0				115	-0.0818076				115	-0.0776929
116	0				116	0				116	-0.0751189				116	0
117	54.598				117	33.6948				117	10.4431				117	10.9863
118	3.63337				118	1.86957				118	-0.267973				118	-0.219194
119	6.33531				119	5.34944				119	0.747496				119	0.395298
120	0				120	-0.0733557				120	-0.235265				120	-0.284988
121	12.199				121	6.03701				121	1.69975				121	0.869528
122	0				122	-0.0708881				122	-0.143516				122	-0.103341
123	3.86274				123	1.94058				123	0.570957				123	-0.0598779
124	0				124	0				124	-0.155114				124	-0.187666
125	0				125	0				125	-0.0793086				125	0
126	0				126	0				126	-0.0818756				126	-0.121038
127	12.1372				127	9.18079				127	0.960784				127	2.22979
128	0				128	0				128	-0.105463				128	-0.0795823
129	0				129	0				129	-0.0852121				129	-0.0733489
130	0				130	0				130	-0.0801816				130	-0.089371
131	0				131	0				131	-0.0772318				131	0
132	0				132	0				132	0				132	0

## Sheet: Figure 4C
session	stimulus	WA coverage	WA purity	ARI
719161530	Drifting_gratings	0.350288	0.825612	0.171873
750749662	Drifting_gratings	0.616701	0.4266	0.0586105
754312389	Drifting_gratings	0.533559	0.653843	0.274497
755434585	Drifting_gratings	0.743851	0.462787	0.143424
756029989	Drifting_gratings	0.52826	0.66692	0.243555
791319847	Drifting_gratings	0.737837	0.487908	0.129814
797828357	Drifting_gratings	0.555021	0.644992	0.281538
719161530	Flashes	0.280656	0.499237	0.0120313
750749662	Flashes	0.0523619	0.4375	0.00705318
754312389	Flashes	0.109842	0.562964	0.0146207
755434585	Flashes	0.172206	0.483719	0.0234749
756029989	Flashes	0.0986612	0.411624	0.00127346
791319847	Flashes	0.0920647	0.5786	0.00730812
797828357	Flashes	0.129538	0.54221	0.023855
719161530	Natural_movies	0.316926	0.95	0.0940205
750749662	Natural_movies	0.217562	0.80219	0.106296
754312389	Natural_movies	0.367094	0.816832	0.230242
755434585	Natural_movies	0.232954	0.799752	0.13929
756029989	Natural_movies	0.28793	0.901961	0.174652
791319847	Natural_movies	0.377064	0.820228	0.195636
797828357	Natural_movies	0.390815	0.826835	0.299228
719161530	Natural_scenes	0.261575	1	0.108872
750749662	Natural_scenes	0.215252	0.871319	0.137145
754312389	Natural_scenes	0.640687	0.708271	0.307134
755434585	Natural_scenes	0.326348	0.833561	0.170479
756029989	Natural_scenes	0.397461	0.911772	0.270597
791319847	Natural_scenes	0.383018	0.930113	0.237113
797828357	Natural_scenes	0.44055	0.834805	0.366865
719161530	Resting_state	0.177518	0.7	0.0407965
750749662	Resting_state	0.118786	0.7187	0.0424226
754312389	Resting_state	0.122523	0.68067	0.0336664
755434585	Resting_state	0.13365	0.570283	0.0357767
756029989	Resting_state	0.128657	0.676097	0.0371547
791319847	Resting_state	0.108303	0.65051	0.0276508
797828357	Resting_state	0.327649	0.770559	0.161332
719161530	Static_gratings	0.270189	0.80184	0.0964942
750749662	Static_gratings	0.22433	0.785914	0.124781
754312389	Static_gratings	0.59522	0.53497	0.178216
755434585	Static_gratings	0.725146	0.433676	0.0904142
756029989	Static_gratings	0.398732	0.814005	0.266775
791319847	Static_gratings	0.576479	0.744932	0.284872
797828357	Static_gratings	0.492769	0.880754	0.3994

[truncated: 6 more sheets: Figure 5A, Figure 5B, Figure 5C, Figure 5D, Figure 5E, Figure 5F]
